# Supplementary material for: Exploring the prognostic significance of lactate-mitochondria-related genes in prostate cancer
Source: Front Genet. 2025 Jan 6;15:1515045. doi: 10.3389/fgene.2024.1515045 (PMC11743670; doi:10.3389/fgene.2024.1515045)
Supplement: Supplementary file 1 [file Table2.xlsx]

## Sheet: Table5
Table2. Clinical information of TCGA-PRAD dataset from UCSC Xena.
Sample	PATIENT	Cancer type abbreviation	Age_at_initial_pathologic_diagnosis	gender	Race	Ajcc_pathologic_tumor_stage	Clinical_stage	Histological_type	histological_grade	Initial_pathologic_dx_year	Menopause_status	Birth_days_to	Vital_status	Tumor_status	Last_contact_days_to	Death_days_to	Cause_of_death	New_tumor_event_type	New_tumor_event_site	New_tumor_event_site_other	New_tumor_event_dx_days_to	Treatment_outcome_first_course	Margin_status	Residual_tumor	OS	OS.time	DSS	DSS.time	DFI	DFI.time	PFI	PFI.time
TCGA-2A-A8VL-01	TCGA-2A-A8VL	PRAD	51	MALE				Prostate Adenocarcinoma Acinar Type		2010		-18658	Alive	TUMOR FREE	621										0	621	0	621			0	621
TCGA-2A-A8VO-01	TCGA-2A-A8VO	PRAD	57	MALE				Prostate Adenocarcinoma Acinar Type		2010		-20958	Alive	TUMOR FREE	1701										0	1701	0	1701			0	1701
TCGA-2A-A8VT-01	TCGA-2A-A8VT	PRAD	47	MALE				Prostate Adenocarcinoma Acinar Type		2011		-17365	Alive	[Discrepancy]	1373							[Discrepancy]			0	1373	0	1373			0	1373
TCGA-2A-A8VV-01	TCGA-2A-A8VV	PRAD	52	MALE				Prostate Adenocarcinoma Acinar Type		2010		-19065	Alive	TUMOR FREE	671										0	671	0	671			0	671
TCGA-2A-A8VX-01	TCGA-2A-A8VX	PRAD	70	MALE				Prostate Adenocarcinoma Acinar Type		2011		-25904	Alive	TUMOR FREE	1378										0	1378	0	1378			0	1378
TCGA-2A-A8W1-01	TCGA-2A-A8W1	PRAD	54	MALE				Prostate Adenocarcinoma Acinar Type		2011		-19964	Alive		112										0	112	0	112			0	112
TCGA-2A-A8W3-01	TCGA-2A-A8W3	PRAD	69	MALE				Prostate Adenocarcinoma Acinar Type		2011		-25557	Alive	[Discrepancy]	863			Biochemical evidence of disease			198				0	863	0	863			1	198
TCGA-2A-AAYF-01	TCGA-2A-AAYF	PRAD	57	MALE				Prostate Adenocarcinoma Acinar Type		2011		-20866	Alive	TUMOR FREE	1364							Complete Remission/Response			0	1364	0	1364	0	1364	0	1364
TCGA-2A-AAYO-01	TCGA-2A-AAYO	PRAD	57	MALE				Prostate Adenocarcinoma Acinar Type		2011		-21183	Alive	TUMOR FREE	1272							Complete Remission/Response			0	1272	0	1272	0	1272	0	1272
TCGA-2A-AAYU-01	TCGA-2A-AAYU	PRAD	56	MALE				Prostate Adenocarcinoma Acinar Type		2012		-20582	Alive	TUMOR FREE	615							[Discrepancy]			0	615	0	615			0	615
TCGA-4L-AA1F-01	TCGA-4L-AA1F	PRAD	64	MALE				Prostate Adenocarcinoma Acinar Type		2013		-23665	Alive	TUMOR FREE	350							Complete Remission/Response			0	350	0	350	0	350	0	350
TCGA-CH-5737-01	TCGA-CH-5737	PRAD	73	MALE	WHITE			Prostate Adenocarcinoma Acinar Type		2007		-26753	Alive	TUMOR FREE	91										0	91	0	91			0	91
TCGA-CH-5738-01	TCGA-CH-5738	PRAD	72	MALE	WHITE			Prostate Adenocarcinoma Acinar Type		2006		-26329	Alive	TUMOR FREE	212							Complete Remission/Response			0	212	0	212	0	212	0	212
TCGA-CH-5739-01	TCGA-CH-5739	PRAD	65	MALE	WHITE			Prostate Adenocarcinoma Acinar Type		2006		-23953	Alive	TUMOR FREE	671							Complete Remission/Response			0	671	0	671	0	671	0	671
TCGA-CH-5740-01	TCGA-CH-5740	PRAD	57	MALE	WHITE			Prostate Adenocarcinoma Acinar Type		2009		-20880	Alive	TUMOR FREE	31										0	31	0	31			0	31
TCGA-CH-5741-01	TCGA-CH-5741	PRAD	56	MALE	WHITE			Prostate Adenocarcinoma Acinar Type		2008		-20759	Alive	TUMOR FREE	395							Complete Remission/Response			0	395	0	395	0	395	0	395
TCGA-CH-5743-01	TCGA-CH-5743	PRAD	66	MALE	WHITE			Prostate Adenocarcinoma Acinar Type		2008		-24321	Alive	TUMOR FREE	425			New Primary Tumor			425	Complete Remission/Response			0	425	0	425	0	425	1	425
TCGA-CH-5744-01	TCGA-CH-5744	PRAD	64	MALE	WHITE			Prostate Adenocarcinoma Acinar Type		2008		-23621	Alive	TUMOR FREE	60										0	60	0	60			0	60
TCGA-CH-5745-01	TCGA-CH-5745	PRAD	68	MALE	WHITE			Prostate Adenocarcinoma Acinar Type		2008		-24837	Alive	TUMOR FREE	91										0	91	0	91			0	91
TCGA-CH-5746-01	TCGA-CH-5746	PRAD	57	MALE	WHITE			Prostate Adenocarcinoma Acinar Type		2007		-20941	Alive	TUMOR FREE	731							Complete Remission/Response			0	731	0	731	0	731	0	731
TCGA-CH-5748-01	TCGA-CH-5748	PRAD	64	MALE	WHITE			Prostate Adenocarcinoma Acinar Type		2009		-23649	Alive	WITH TUMOR	31										0	31	0	31			0	31
TCGA-CH-5750-01	TCGA-CH-5750	PRAD	72	MALE	WHITE			Prostate Adenocarcinoma Acinar Type		2008		-26389	Alive	TUMOR FREE	396							Complete Remission/Response			0	396	0	396	0	396	0	396
TCGA-CH-5751-01	TCGA-CH-5751	PRAD	68	MALE	WHITE			Prostate Adenocarcinoma Acinar Type		2006		-24957	Alive	WITH TUMOR	1065			Distant Metastasis	Bone		365	Complete Remission/Response			0	1065	0	1065	1	365	1	365
TCGA-CH-5752-01	TCGA-CH-5752	PRAD	66	MALE	WHITE			Prostate Adenocarcinoma Acinar Type		2006		-24290	Alive	TUMOR FREE	943							Complete Remission/Response			0	943	0	943	0	943	0	943
TCGA-CH-5753-01	TCGA-CH-5753	PRAD	70	MALE	WHITE			Prostate Adenocarcinoma Acinar Type		2008		-25780	Alive	TUMOR FREE	31										0	31	0	31			0	31
TCGA-CH-5754-01	TCGA-CH-5754	PRAD	65	MALE	WHITE			Prostate Adenocarcinoma Acinar Type		2008		-23803	Alive	WITH TUMOR	62										0	62	0	62			0	62
TCGA-CH-5761-01	TCGA-CH-5761	PRAD	61	MALE	WHITE			Prostate Adenocarcinoma Acinar Type		2007		-22433	Alive	TUMOR FREE	28										0	28	0	28			0	28
TCGA-CH-5761-11	TCGA-CH-5761	PRAD	61	MALE	WHITE			Prostate Adenocarcinoma Acinar Type		2007		-22433	Alive	TUMOR FREE	28										0	28	0	28			0	28
TCGA-CH-5762-01	TCGA-CH-5762	PRAD	60	MALE	WHITE			Prostate Adenocarcinoma Acinar Type		2005		-22068	Alive	[Discrepancy]	1339							Complete Remission/Response			0	1339	0	1339	0	1339	0	1339
TCGA-CH-5762-11	TCGA-CH-5762	PRAD	60	MALE	WHITE			Prostate Adenocarcinoma Acinar Type		2005		-22068	Alive	[Discrepancy]	1339							Complete Remission/Response			0	1339	0	1339	0	1339	0	1339
TCGA-CH-5763-01	TCGA-CH-5763	PRAD	66	MALE	WHITE			Prostate Adenocarcinoma Acinar Type		2008		-24380	Alive	TUMOR FREE	365							Complete Remission/Response			0	365	0	365	0	365	0	365
TCGA-CH-5763-11	TCGA-CH-5763	PRAD	66	MALE	WHITE			Prostate Adenocarcinoma Acinar Type		2008		-24380	Alive	TUMOR FREE	365							Complete Remission/Response			0	365	0	365	0	365	0	365
TCGA-CH-5764-01	TCGA-CH-5764	PRAD	66	MALE	WHITE			Prostate Adenocarcinoma Acinar Type		2008		-24257	Alive	TUMOR FREE	31										0	31	0	31			0	31
TCGA-CH-5764-11	TCGA-CH-5764	PRAD	66	MALE	WHITE			Prostate Adenocarcinoma Acinar Type		2008		-24257	Alive	TUMOR FREE	31										0	31	0	31			0	31
TCGA-CH-5765-01	TCGA-CH-5765	PRAD	55	MALE	WHITE			Prostate Adenocarcinoma Acinar Type		2007		-20364	Alive	TUMOR FREE	700							Complete Remission/Response			0	700	0	700	0	700	0	700
TCGA-CH-5765-11	TCGA-CH-5765	PRAD	55	MALE	WHITE			Prostate Adenocarcinoma Acinar Type		2007		-20364	Alive	TUMOR FREE	700							Complete Remission/Response			0	700	0	700	0	700	0	700
TCGA-CH-5766-01	TCGA-CH-5766	PRAD	55	MALE	WHITE			Prostate Adenocarcinoma Acinar Type		2007		-20392	Alive	TUMOR FREE	31										0	31	0	31			0	31
TCGA-CH-5766-11	TCGA-CH-5766	PRAD	55	MALE	WHITE			Prostate Adenocarcinoma Acinar Type		2007		-20392	Alive	TUMOR FREE	31										0	31	0	31			0	31
TCGA-CH-5767-01	TCGA-CH-5767	PRAD	66	MALE	WHITE			Prostate Adenocarcinoma Acinar Type		2007		-24287	Alive	TUMOR FREE	458							Complete Remission/Response			0	458	0	458	0	458	0	458
TCGA-CH-5767-11	TCGA-CH-5767	PRAD	66	MALE	WHITE			Prostate Adenocarcinoma Acinar Type		2007		-24287	Alive	TUMOR FREE	458							Complete Remission/Response			0	458	0	458	0	458	0	458
TCGA-CH-5768-01	TCGA-CH-5768	PRAD	72	MALE	WHITE			Prostate Adenocarcinoma Acinar Type		2007		-26480	Alive	TUMOR FREE	731							Complete Remission/Response			0	731	0	731	0	731	0	731
TCGA-CH-5768-11	TCGA-CH-5768	PRAD	72	MALE	WHITE			Prostate Adenocarcinoma Acinar Type		2007		-26480	Alive	TUMOR FREE	731							Complete Remission/Response			0	731	0	731	0	731	0	731
TCGA-CH-5769-01	TCGA-CH-5769	PRAD	48	MALE	WHITE			Prostate Adenocarcinoma Acinar Type		2007		-17807	Alive	WITH TUMOR	62										0	62	0	62			0	62
TCGA-CH-5769-11	TCGA-CH-5769	PRAD	48	MALE	WHITE			Prostate Adenocarcinoma Acinar Type		2007		-17807	Alive	WITH TUMOR	62										0	62	0	62			0	62
TCGA-CH-5771-01	TCGA-CH-5771	PRAD	63	MALE	WHITE			Prostate Adenocarcinoma Acinar Type		2008		-23101	Alive	TUMOR FREE	396							Complete Remission/Response			0	396	0	396	0	396	0	396
TCGA-CH-5771-11	TCGA-CH-5771	PRAD	63	MALE	WHITE			Prostate Adenocarcinoma Acinar Type		2008		-23101	Alive	TUMOR FREE	396							Complete Remission/Response			0	396	0	396	0	396	0	396
TCGA-CH-5772-01	TCGA-CH-5772	PRAD	63	MALE	WHITE			Prostate Adenocarcinoma Acinar Type		2008		-23194	Alive	TUMOR FREE	486							Complete Remission/Response			0	486	0	486	0	486	0	486
TCGA-CH-5772-11	TCGA-CH-5772	PRAD	63	MALE	WHITE			Prostate Adenocarcinoma Acinar Type		2008		-23194	Alive	TUMOR FREE	486							Complete Remission/Response			0	486	0	486	0	486	0	486
TCGA-CH-5788-01	TCGA-CH-5788	PRAD	69	MALE	WHITE			Prostate Adenocarcinoma Acinar Type		2007		-25233	Alive	WITH TUMOR	821							Progressive Disease			0	821	0	821			0	821
TCGA-CH-5789-01	TCGA-CH-5789	PRAD	61	MALE	WHITE			Prostate Adenocarcinoma Acinar Type		2006		-22494	Alive	TUMOR FREE	304							Complete Remission/Response			0	304	0	304	0	304	0	304
TCGA-CH-5790-01	TCGA-CH-5790	PRAD	64	MALE	WHITE			Prostate Adenocarcinoma Acinar Type		2006		-23529	Alive	TUMOR FREE	974							Complete Remission/Response			0	974	0	974	0	974	0	974
TCGA-CH-5791-01	TCGA-CH-5791	PRAD	72	MALE	WHITE			Prostate Adenocarcinoma Acinar Type		2006		-26390	Alive		1004			New Primary Tumor			396	Complete Remission/Response			0	1004	0	1004	0	1004	1	396
TCGA-CH-5792-01	TCGA-CH-5792	PRAD	57	MALE	WHITE			Prostate Adenocarcinoma Acinar Type		2009		-21002	Alive	WITH TUMOR	91										0	91	0	91			0	91
TCGA-CH-5794-01	TCGA-CH-5794	PRAD	65	MALE	WHITE			Prostate Adenocarcinoma Acinar Type		2006		-23924	Alive	TUMOR FREE	882							Complete Remission/Response			0	882	0	882	0	882	0	882
TCGA-EJ-5494-01	TCGA-EJ-5494	PRAD	50	MALE	WHITE			Prostate Adenocarcinoma Acinar Type		2009		-18596	Alive	TUMOR FREE	1477							Complete Remission/Response			0	1477	0	1477	0	1477	0	1477
TCGA-EJ-5495-01	TCGA-EJ-5495	PRAD	68	MALE	WHITE			Prostate Adenocarcinoma Acinar Type		2009		-24904	Alive	TUMOR FREE	1760							Complete Remission/Response			0	1760	0	1760	0	1760	0	1760
TCGA-EJ-5496-01	TCGA-EJ-5496	PRAD	59	MALE	WHITE			Prostate Adenocarcinoma Acinar Type		2009		-21897	Alive	TUMOR FREE	595							Complete Remission/Response			0	595	0	595	0	595	0	595
TCGA-EJ-5497-01	TCGA-EJ-5497	PRAD	47	MALE	WHITE			Prostate Adenocarcinoma Acinar Type		2009		-17523	Alive	TUMOR FREE	405							Complete Remission/Response			0	405	0	405	0	405	0	405
TCGA-EJ-5498-01	TCGA-EJ-5498	PRAD	56	MALE	WHITE			Prostate Adenocarcinoma Acinar Type		2010		-20472	Alive	TUMOR FREE	1720							Complete Remission/Response			0	1720	0	1720	0	1720	0	1720
TCGA-EJ-5499-01	TCGA-EJ-5499	PRAD	61	MALE	ASIAN			Prostate Adenocarcinoma Acinar Type		2010		-22286	Alive	TUMOR FREE	1415							Complete Remission/Response			0	1415	0	1415	0	1415	0	1415
TCGA-EJ-5501-01	TCGA-EJ-5501	PRAD	55	MALE	WHITE			Prostate Adenocarcinoma Acinar Type		2010		-20409	Alive	TUMOR FREE	1365							Complete Remission/Response			0	1365	0	1365	0	1365	0	1365
TCGA-EJ-5502-01	TCGA-EJ-5502	PRAD	50	MALE				Prostate Adenocarcinoma Acinar Type		2010		-18447	Alive	TUMOR FREE	1171							Complete Remission/Response			0	1171	0	1171	0	1171	0	1171
TCGA-EJ-5503-01	TCGA-EJ-5503	PRAD	50	MALE	WHITE			Prostate Adenocarcinoma Acinar Type		2010		-18395	Alive	TUMOR FREE	1391							Complete Remission/Response			0	1391	0	1391	0	1391	0	1391
TCGA-EJ-5504-01	TCGA-EJ-5504	PRAD	65	MALE	WHITE			Prostate Adenocarcinoma Acinar Type		2010		-24072	Alive	WITH TUMOR	1427							Progressive Disease			0	1427	0	1427			0	1427
TCGA-EJ-5505-01	TCGA-EJ-5505	PRAD	57	MALE	WHITE			Prostate Adenocarcinoma Acinar Type		2010		-21164	Alive	TUMOR FREE	922							Complete Remission/Response			0	922	0	922	0	922	0	922
TCGA-EJ-5506-01	TCGA-EJ-5506	PRAD	67	MALE	WHITE			Prostate Adenocarcinoma Acinar Type		2010		-24617	Alive	TUMOR FREE	1381							Complete Remission/Response			0	1381	0	1381	0	1381	0	1381
TCGA-EJ-5507-01	TCGA-EJ-5507	PRAD	54	MALE	WHITE			Prostate Adenocarcinoma Acinar Type		2010		-19759	Alive	TUMOR FREE	1457							Complete Remission/Response			0	1457	0	1457	0	1457	0	1457
TCGA-EJ-5508-01	TCGA-EJ-5508	PRAD	65	MALE	WHITE			Prostate Adenocarcinoma Acinar Type		2008		-23758	Alive	TUMOR FREE	1965							Complete Remission/Response			0	1965	0	1965	0	1965	0	1965
TCGA-EJ-5509-01	TCGA-EJ-5509	PRAD	63	MALE	WHITE			Prostate Adenocarcinoma Acinar Type		2009		-23368	Alive	TUMOR FREE	1464							Complete Remission/Response			0	1464	0	1464	0	1464	0	1464
TCGA-EJ-5510-01	TCGA-EJ-5510	PRAD	48	MALE	WHITE			Prostate Adenocarcinoma Acinar Type		2009		-17895	Alive	TUMOR FREE	1887							Complete Remission/Response			0	1887	0	1887	0	1887	0	1887
TCGA-EJ-5511-01	TCGA-EJ-5511	PRAD	55	MALE	BLACK OR AFRICAN AMERICAN			Prostate Adenocarcinoma Acinar Type		2009		-20409	Alive	TUMOR FREE	1476							Complete Remission/Response			0	1476	0	1476	0	1476	0	1476
TCGA-EJ-5512-01	TCGA-EJ-5512	PRAD	46	MALE	WHITE			Prostate Adenocarcinoma Acinar Type		2009		-17127	Alive	TUMOR FREE	1733							Complete Remission/Response			0	1733	0	1733	0	1733	0	1733
TCGA-EJ-5514-01	TCGA-EJ-5514	PRAD	66	MALE	WHITE			Prostate Adenocarcinoma Acinar Type		2009		-24165	Alive	TUMOR FREE	1829							Complete Remission/Response			0	1829	0	1829	0	1829	0	1829
TCGA-EJ-5515-01	TCGA-EJ-5515	PRAD	60	MALE	WHITE			Prostate Adenocarcinoma Acinar Type		2009		-22097	Alive	TUMOR FREE	1832							Complete Remission/Response			0	1832	0	1832	0	1832	0	1832
TCGA-EJ-5516-01	TCGA-EJ-5516	PRAD	49	MALE	WHITE			Prostate Adenocarcinoma Acinar Type		2009		-17980	Alive	TUMOR FREE	1889							Complete Remission/Response			0	1889	0	1889	0	1889	0	1889
TCGA-EJ-5517-01	TCGA-EJ-5517	PRAD	55	MALE	WHITE			Prostate Adenocarcinoma Acinar Type		2008		-20422	Alive	TUMOR FREE	1889							Complete Remission/Response			0	1889	0	1889	0	1889	0	1889
TCGA-EJ-5518-01	TCGA-EJ-5518	PRAD	66	MALE	WHITE			Prostate Adenocarcinoma Acinar Type		2008		-24313	Alive	WITH TUMOR	2118			Distant Metastasis	Bone		2104	Progressive Disease			0	2118	0	2118			1	2104
TCGA-EJ-5519-01	TCGA-EJ-5519	PRAD	64	MALE	WHITE			Prostate Adenocarcinoma Acinar Type		2008		-23669	Alive	TUMOR FREE	1962							Complete Remission/Response			0	1962	0	1962	0	1962	0	1962
TCGA-EJ-5521-01	TCGA-EJ-5521	PRAD	63	MALE	WHITE			Prostate Adenocarcinoma Acinar Type		2008		-23304	Alive	TUMOR FREE	2279							Complete Remission/Response			0	2279	0	2279	0	2279	0	2279
TCGA-EJ-5522-01	TCGA-EJ-5522	PRAD	51	MALE	WHITE			Prostate Adenocarcinoma Acinar Type		2008		-18802	Alive	TUMOR FREE	2079							Complete Remission/Response			0	2079	0	2079	0	2079	0	2079
TCGA-EJ-5524-01	TCGA-EJ-5524	PRAD	57	MALE	WHITE			Prostate Adenocarcinoma Acinar Type		2009		-20854	Alive	WITH TUMOR	1882			Locoregional Recurrence			265	Progressive Disease			0	1882	0	1882			1	265
TCGA-EJ-5525-01	TCGA-EJ-5525	PRAD	67	MALE	WHITE			Prostate Adenocarcinoma Acinar Type		2009		-24535	Alive	WITH TUMOR	1115			Distant Metastasis	Bone		546	Progressive Disease			0	1115	0	1115			1	546
TCGA-EJ-5526-01	TCGA-EJ-5526	PRAD	56	MALE	WHITE			Prostate Adenocarcinoma Acinar Type		2009		-20558	Alive	WITH TUMOR	1909			Locoregional Recurrence			537	Progressive Disease			0	1909	0	1909			1	537
TCGA-EJ-5527-01	TCGA-EJ-5527	PRAD	69	MALE	WHITE			Prostate Adenocarcinoma Acinar Type		2009		-25234	Alive	TUMOR FREE	1778							Complete Remission/Response			0	1778	0	1778	0	1778	0	1778
TCGA-EJ-5530-01	TCGA-EJ-5530	PRAD	61	MALE	WHITE			Prostate Adenocarcinoma Acinar Type		2008		-22316	Alive	TUMOR FREE	1832							Complete Remission/Response			0	1832	0	1832	0	1832	0	1832
TCGA-EJ-5531-01	TCGA-EJ-5531	PRAD	62	MALE	WHITE			Prostate Adenocarcinoma Acinar Type		2009		-22760	Alive	TUMOR FREE	1273							Complete Remission/Response			0	1273	0	1273	0	1273	0	1273
TCGA-EJ-5532-01	TCGA-EJ-5532	PRAD	57	MALE	WHITE			Prostate Adenocarcinoma Acinar Type		2009		-21110	Alive	TUMOR FREE	1828							Complete Remission/Response			0	1828	0	1828	0	1828	0	1828
TCGA-EJ-5542-01	TCGA-EJ-5542	PRAD	60	MALE	WHITE			Prostate Adenocarcinoma Acinar Type		2010		-21942	Alive	TUMOR FREE	1513							Complete Remission/Response			0	1513	0	1513	0	1513	0	1513
TCGA-EJ-7115-01	TCGA-EJ-7115	PRAD	65	MALE	WHITE			Prostate Adenocarcinoma Acinar Type		2006		-23986	Alive	TUMOR FREE	2687							Complete Remission/Response			0	2687	0	2687	0	2687	0	2687
TCGA-EJ-7115-11	TCGA-EJ-7115	PRAD	65	MALE	WHITE			Prostate Adenocarcinoma Acinar Type		2006		-23986	Alive	TUMOR FREE	2687							Complete Remission/Response			0	2687	0	2687	0	2687	0	2687
TCGA-EJ-7123-01	TCGA-EJ-7123	PRAD	59	MALE	WHITE			Prostate Adenocarcinoma Acinar Type		2007		-21741	Alive	TUMOR FREE	2572							Complete Remission/Response			0	2572	0	2572	0	2572	0	2572
TCGA-EJ-7123-11	TCGA-EJ-7123	PRAD	59	MALE	WHITE			Prostate Adenocarcinoma Acinar Type		2007		-21741	Alive	TUMOR FREE	2572							Complete Remission/Response			0	2572	0	2572	0	2572	0	2572
TCGA-EJ-7125-01	TCGA-EJ-7125	PRAD	44	MALE	WHITE			Prostate Adenocarcinoma Acinar Type		2005		-16425	Alive	TUMOR FREE	2850							Complete Remission/Response			0	2850	0	2850	0	2850	0	2850
TCGA-EJ-7125-11	TCGA-EJ-7125	PRAD	44	MALE	WHITE			Prostate Adenocarcinoma Acinar Type		2005		-16425	Alive	TUMOR FREE	2850							Complete Remission/Response			0	2850	0	2850	0	2850	0	2850
TCGA-EJ-7218-01	TCGA-EJ-7218	PRAD	71	MALE				Prostate Adenocarcinoma Acinar Type		2006		-26181	Alive	TUMOR FREE	2542							Complete Remission/Response			0	2542	0	2542	0	2542	0	2542
TCGA-EJ-7312-01	TCGA-EJ-7312	PRAD	58	MALE				Prostate Adenocarcinoma Acinar Type		2011		-21292	Alive	TUMOR FREE	1099							Complete Remission/Response			0	1099	0	1099	0	1099	0	1099
TCGA-EJ-7314-01	TCGA-EJ-7314	PRAD	62	MALE	WHITE			Prostate Adenocarcinoma Acinar Type		2011		-22766	Alive	TUMOR FREE	1150							Complete Remission/Response			0	1150	0	1150	0	1150	0	1150
TCGA-EJ-7314-11	TCGA-EJ-7314	PRAD	62	MALE	WHITE			Prostate Adenocarcinoma Acinar Type		2011		-22766	Alive	TUMOR FREE	1150							Complete Remission/Response			0	1150	0	1150	0	1150	0	1150
TCGA-EJ-7315-01	TCGA-EJ-7315	PRAD	68	MALE	WHITE			Prostate Adenocarcinoma Acinar Type		2011		-25154	Alive	TUMOR FREE	1008							Complete Remission/Response			0	1008	0	1008	0	1008	0	1008
TCGA-EJ-7315-11	TCGA-EJ-7315	PRAD	68	MALE	WHITE			Prostate Adenocarcinoma Acinar Type		2011		-25154	Alive	TUMOR FREE	1008							Complete Remission/Response			0	1008	0	1008	0	1008	0	1008
TCGA-EJ-7317-01	TCGA-EJ-7317	PRAD	71	MALE	WHITE			Prostate Adenocarcinoma Acinar Type		2011		-26064	Alive	TUMOR FREE	771							Complete Remission/Response			0	771	0	771	0	771	0	771
TCGA-EJ-7317-11	TCGA-EJ-7317	PRAD	71	MALE	WHITE			Prostate Adenocarcinoma Acinar Type		2011		-26064	Alive	TUMOR FREE	771							Complete Remission/Response			0	771	0	771	0	771	0	771
TCGA-EJ-7318-01	TCGA-EJ-7318	PRAD	51	MALE				Prostate Adenocarcinoma Acinar Type		2011		-18686	Alive	TUMOR FREE	1029			Locoregional Recurrence			380	Partial Remission/Response			0	1029	0	1029			1	380
TCGA-EJ-7321-01	TCGA-EJ-7321	PRAD	57	MALE	BLACK OR AFRICAN AMERICAN			Prostate Adenocarcinoma Acinar Type		2011		-21108	Alive	TUMOR FREE	824							Complete Remission/Response			0	824	0	824	0	824	0	824
TCGA-EJ-7321-11	TCGA-EJ-7321	PRAD	57	MALE	BLACK OR AFRICAN AMERICAN			Prostate Adenocarcinoma Acinar Type		2011		-21108	Alive	TUMOR FREE	824							Complete Remission/Response			0	824	0	824	0	824	0	824
TCGA-EJ-7325-01	TCGA-EJ-7325	PRAD	63	MALE				Prostate Adenocarcinoma Acinar Type		2011		-23029	Alive	TUMOR FREE	1070							Complete Remission/Response			0	1070	0	1070	0	1070	0	1070
TCGA-EJ-7327-01	TCGA-EJ-7327	PRAD	61	MALE	WHITE			Prostate Adenocarcinoma Acinar Type		2011		-22475	Alive	TUMOR FREE	923							Complete Remission/Response			0	923	0	923	0	923	0	923
TCGA-EJ-7327-11	TCGA-EJ-7327	PRAD	61	MALE	WHITE			Prostate Adenocarcinoma Acinar Type		2011		-22475	Alive	TUMOR FREE	923							Complete Remission/Response			0	923	0	923	0	923	0	923
TCGA-EJ-7328-01	TCGA-EJ-7328	PRAD	70	MALE	WHITE			Prostate Adenocarcinoma Acinar Type		2011		-25756	Alive	TUMOR FREE	842							Complete Remission/Response			0	842	0	842	0	842	0	842
TCGA-EJ-7328-11	TCGA-EJ-7328	PRAD	70	MALE	WHITE			Prostate Adenocarcinoma Acinar Type		2011		-25756	Alive	TUMOR FREE	842							Complete Remission/Response			0	842	0	842	0	842	0	842
TCGA-EJ-7330-01	TCGA-EJ-7330	PRAD	68	MALE	WHITE			Prostate Adenocarcinoma Acinar Type		2011		-25050	Alive	TUMOR FREE	191										0	191	0	191			0	191
TCGA-EJ-7330-11	TCGA-EJ-7330	PRAD	68	MALE	WHITE			Prostate Adenocarcinoma Acinar Type		2011		-25050	Alive	TUMOR FREE	191										0	191	0	191			0	191
TCGA-EJ-7331-01	TCGA-EJ-7331	PRAD	64	MALE	WHITE			Prostate Adenocarcinoma Acinar Type		2011		-23458	Alive	TUMOR FREE	742							Complete Remission/Response			0	742	0	742	0	742	0	742
TCGA-EJ-7331-11	TCGA-EJ-7331	PRAD	64	MALE	WHITE			Prostate Adenocarcinoma Acinar Type		2011		-23458	Alive	TUMOR FREE	742							Complete Remission/Response			0	742	0	742	0	742	0	742
TCGA-EJ-7781-01	TCGA-EJ-7781	PRAD	65	MALE	WHITE			Prostate Adenocarcinoma Acinar Type		2011		-23937	Alive	TUMOR FREE	1073							Complete Remission/Response			0	1073	0	1073	0	1073	0	1073
TCGA-EJ-7781-11	TCGA-EJ-7781	PRAD	65	MALE	WHITE			Prostate Adenocarcinoma Acinar Type		2011		-23937	Alive	TUMOR FREE	1073							Complete Remission/Response			0	1073	0	1073	0	1073	0	1073
TCGA-EJ-7782-01	TCGA-EJ-7782	PRAD	71	MALE	BLACK OR AFRICAN AMERICAN			Prostate Adenocarcinoma Acinar Type		2010		-25965	Alive	TUMOR FREE	1167							Complete Remission/Response			0	1167	0	1167	0	1167	0	1167
TCGA-EJ-7782-11	TCGA-EJ-7782	PRAD	71	MALE	BLACK OR AFRICAN AMERICAN			Prostate Adenocarcinoma Acinar Type		2010		-25965	Alive	TUMOR FREE	1167							Complete Remission/Response			0	1167	0	1167	0	1167	0	1167
TCGA-EJ-7783-01	TCGA-EJ-7783	PRAD	70	MALE	WHITE			Prostate Adenocarcinoma Acinar Type		2011		-25600	Alive	TUMOR FREE	787							Complete Remission/Response			0	787	0	787	0	787	0	787
TCGA-EJ-7783-11	TCGA-EJ-7783	PRAD	70	MALE	WHITE			Prostate Adenocarcinoma Acinar Type		2011		-25600	Alive	TUMOR FREE	787							Complete Remission/Response			0	787	0	787	0	787	0	787
TCGA-EJ-7784-01	TCGA-EJ-7784	PRAD	63	MALE	WHITE			Prostate Adenocarcinoma Acinar Type		2011		-23183	Alive	TUMOR FREE	781							Complete Remission/Response			0	781	0	781	0	781	0	781
TCGA-EJ-7784-11	TCGA-EJ-7784	PRAD	63	MALE	WHITE			Prostate Adenocarcinoma Acinar Type		2011		-23183	Alive	TUMOR FREE	781							Complete Remission/Response			0	781	0	781	0	781	0	781
TCGA-EJ-7785-01	TCGA-EJ-7785	PRAD	54	MALE	WHITE			Prostate Adenocarcinoma Acinar Type		2011		-19939	Alive	TUMOR FREE	1177							Complete Remission/Response			0	1177	0	1177	0	1177	0	1177
TCGA-EJ-7785-11	TCGA-EJ-7785	PRAD	54	MALE	WHITE			Prostate Adenocarcinoma Acinar Type		2011		-19939	Alive	TUMOR FREE	1177							Complete Remission/Response			0	1177	0	1177	0	1177	0	1177
TCGA-EJ-7786-01	TCGA-EJ-7786	PRAD	62	MALE	WHITE			Prostate Adenocarcinoma Acinar Type		2011		-22793	Alive	TUMOR FREE	1096							Complete Remission/Response			0	1096	0	1096	0	1096	0	1096
TCGA-EJ-7786-11	TCGA-EJ-7786	PRAD	62	MALE	WHITE			Prostate Adenocarcinoma Acinar Type		2011		-22793	Alive	TUMOR FREE	1096							Complete Remission/Response			0	1096	0	1096	0	1096	0	1096
TCGA-EJ-7788-01	TCGA-EJ-7788	PRAD	53	MALE	WHITE			Prostate Adenocarcinoma Acinar Type		2011		-19623	Alive	TUMOR FREE	859							Complete Remission/Response			0	859	0	859	0	859	0	859
TCGA-EJ-7789-01	TCGA-EJ-7789	PRAD	66	MALE	BLACK OR AFRICAN AMERICAN			Prostate Adenocarcinoma Acinar Type		2011		-24107	Alive	TUMOR FREE	1105							Complete Remission/Response			0	1105	0	1105	0	1105	0	1105
TCGA-EJ-7789-11	TCGA-EJ-7789	PRAD	66	MALE	BLACK OR AFRICAN AMERICAN			Prostate Adenocarcinoma Acinar Type		2011		-24107	Alive	TUMOR FREE	1105							Complete Remission/Response			0	1105	0	1105	0	1105	0	1105
TCGA-EJ-7791-01	TCGA-EJ-7791	PRAD	67	MALE	WHITE			Prostate Adenocarcinoma Acinar Type		2011		-24621	Alive	TUMOR FREE	1118							Complete Remission/Response			0	1118	0	1118	0	1118	0	1118
TCGA-EJ-7792-01	TCGA-EJ-7792	PRAD	53	MALE	WHITE			Prostate Adenocarcinoma Acinar Type		2010		-19454	Alive	TUMOR FREE	1396							Complete Remission/Response			0	1396	0	1396	0	1396	0	1396
TCGA-EJ-7792-11	TCGA-EJ-7792	PRAD	53	MALE	WHITE			Prostate Adenocarcinoma Acinar Type		2010		-19454	Alive	TUMOR FREE	1396							Complete Remission/Response			0	1396	0	1396	0	1396	0	1396
TCGA-EJ-7793-01	TCGA-EJ-7793	PRAD	49	MALE	WHITE			Prostate Adenocarcinoma Acinar Type		2011		-17982	Alive	TUMOR FREE	114							Complete Remission/Response			0	114	0	114	0	114	0	114
TCGA-EJ-7793-11	TCGA-EJ-7793	PRAD	49	MALE	WHITE			Prostate Adenocarcinoma Acinar Type		2011		-17982	Alive	TUMOR FREE	114							Complete Remission/Response			0	114	0	114	0	114	0	114
TCGA-EJ-7794-01	TCGA-EJ-7794	PRAD	67	MALE	WHITE			Prostate Adenocarcinoma Acinar Type		2010		-24478	Alive	TUMOR FREE	1306							Complete Remission/Response			0	1306	0	1306	0	1306	0	1306
TCGA-EJ-7794-11	TCGA-EJ-7794	PRAD	67	MALE	WHITE			Prostate Adenocarcinoma Acinar Type		2010		-24478	Alive	TUMOR FREE	1306							Complete Remission/Response			0	1306	0	1306	0	1306	0	1306
TCGA-EJ-7797-01	TCGA-EJ-7797	PRAD	53	MALE	WHITE			Prostate Adenocarcinoma Acinar Type		2011		-19616	Alive	TUMOR FREE	983							Complete Remission/Response			0	983	0	983	0	983	0	983
TCGA-EJ-7797-11	TCGA-EJ-7797	PRAD	53	MALE	WHITE			Prostate Adenocarcinoma Acinar Type		2011		-19616	Alive	TUMOR FREE	983							Complete Remission/Response			0	983	0	983	0	983	0	983
TCGA-EJ-8468-01	TCGA-EJ-8468	PRAD	63	MALE				Prostate Adenocarcinoma Acinar Type		2007		-23371	Alive	TUMOR FREE	2347							Complete Remission/Response			0	2347	0	2347	0	2347	0	2347
TCGA-EJ-8469-01	TCGA-EJ-8469	PRAD	46	MALE				Prostate Adenocarcinoma Acinar Type		2007		-17014	Alive	WITH TUMOR	2324			Locoregional Recurrence			1925	Partial Remission/Response			0	2324	0	2324			1	1925
TCGA-EJ-8470-01	TCGA-EJ-8470	PRAD	58	MALE				Prostate Adenocarcinoma Acinar Type		2010		-21209	Alive	TUMOR FREE	1159							Complete Remission/Response			0	1159	0	1159	0	1159	0	1159
TCGA-EJ-8472-01	TCGA-EJ-8472	PRAD	63	MALE				Prostate Adenocarcinoma Acinar Type		2011		-23104	Alive	TUMOR FREE	756			Biochemical evidence of disease			196	Partial Remission/Response			0	756	0	756			1	196
TCGA-EJ-8474-01	TCGA-EJ-8474	PRAD	69	MALE				Prostate Adenocarcinoma Acinar Type		2011		-25561	Alive	TUMOR FREE	766							Complete Remission/Response			0	766	0	766	0	766	0	766
TCGA-EJ-A46B-01	TCGA-EJ-A46B	PRAD	66	MALE				Prostate Adenocarcinoma Acinar Type		2012		-24305	Alive	TUMOR FREE	657							Complete Remission/Response			0	657	0	657	0	657	0	657
TCGA-EJ-A46D-01	TCGA-EJ-A46D	PRAD	53	MALE				Prostate Adenocarcinoma Acinar Type		2012		-19466	Alive	TUMOR FREE	626							Complete Remission/Response			0	626	0	626	0	626	0	626
TCGA-EJ-A46E-01	TCGA-EJ-A46E	PRAD	57	MALE				Prostate Adenocarcinoma Acinar Type		2011		-21054	Alive	TUMOR FREE	524							Complete Remission/Response			0	524	0	524	0	524	0	524
TCGA-EJ-A46F-01	TCGA-EJ-A46F	PRAD	57	MALE				Prostate Adenocarcinoma Acinar Type		2011		-21160	Alive	TUMOR FREE	783			Biochemical evidence of disease			215	Partial Remission/Response			0	783	0	783			1	215
TCGA-EJ-A46G-01	TCGA-EJ-A46G	PRAD	71	MALE				Prostate Adenocarcinoma, Other Subtype		2012		-26219	Alive	TUMOR FREE	668							Complete Remission/Response			0	668	0	668	0	668	0	668
TCGA-EJ-A46H-01	TCGA-EJ-A46H	PRAD	60	MALE				Prostate Adenocarcinoma Acinar Type		2012		-22059	Alive	TUMOR FREE	724							Complete Remission/Response			0	724	0	724	0	724	0	724
TCGA-EJ-A46I-01	TCGA-EJ-A46I	PRAD	57	MALE				Prostate Adenocarcinoma Acinar Type		2011		-21046	Alive	TUMOR FREE	668							Complete Remission/Response			0	668	0	668	0	668	0	668
TCGA-EJ-A65B-01	TCGA-EJ-A65B	PRAD	55	MALE				Prostate Adenocarcinoma, Other Subtype		2012		-20204	Alive	TUMOR FREE	710							Complete Remission/Response			0	710	0	710	0	710	0	710
TCGA-EJ-A65D-01	TCGA-EJ-A65D	PRAD	66	MALE				Prostate Adenocarcinoma, Other Subtype		2012		-24297	Alive	TUMOR FREE	393							Complete Remission/Response			0	393	0	393	0	393	0	393
TCGA-EJ-A65E-01	TCGA-EJ-A65E	PRAD	67	MALE				Prostate Adenocarcinoma, Other Subtype		2012		-24558	Alive	TUMOR FREE	417							Complete Remission/Response			0	417	0	417	0	417	0	417
TCGA-EJ-A65F-01	TCGA-EJ-A65F	PRAD	59	MALE				Prostate Adenocarcinoma, Other Subtype		2012		-21681	Alive	[Discrepancy]	560			Biochemical evidence of disease			75	Progressive Disease			0	560	0	560			1	75
TCGA-EJ-A65G-01	TCGA-EJ-A65G	PRAD	57	MALE				Prostate Adenocarcinoma Acinar Type		2012		-20821	Alive	TUMOR FREE	666							Complete Remission/Response			0	666	0	666	0	666	0	666
TCGA-EJ-A65J-01	TCGA-EJ-A65J	PRAD	62	MALE				Prostate Adenocarcinoma Acinar Type		2012		-22904	Alive	TUMOR FREE	451							Complete Remission/Response			0	451	0	451	0	451	0	451
TCGA-EJ-A65M-01	TCGA-EJ-A65M	PRAD	65	MALE				Prostate Adenocarcinoma Acinar Type		2013		-23767	Alive	TUMOR FREE	230							Complete Remission/Response			0	230	0	230	0	230	0	230
TCGA-EJ-A6RA-01	TCGA-EJ-A6RA	PRAD	70	MALE				Prostate Adenocarcinoma Acinar Type		2012		-25679	Alive	TUMOR FREE	353			Locoregional Recurrence			353	Partial Remission/Response			0	353	0	353			1	353
TCGA-EJ-A6RC-01	TCGA-EJ-A6RC	PRAD	64	MALE				Prostate Adenocarcinoma Acinar Type		2011		-23598	Alive	TUMOR FREE	873							Complete Remission/Response			0	873	0	873	0	873	0	873
TCGA-EJ-A7NF-01	TCGA-EJ-A7NF	PRAD	56	MALE				Prostate Adenocarcinoma Acinar Type		2013		-20587	Alive	TUMOR FREE	250							Complete Remission/Response			0	250	0	250	0	250	0	250
TCGA-EJ-A7NG-01	TCGA-EJ-A7NG	PRAD	64	MALE				Prostate Adenocarcinoma Acinar Type		2013		-23458	Alive	TUMOR FREE	432							Complete Remission/Response			0	432	0	432	0	432	0	432
TCGA-EJ-A7NH-01	TCGA-EJ-A7NH	PRAD	56	MALE				Prostate Adenocarcinoma Acinar Type		2013		-20734	Alive	TUMOR FREE	474							Complete Remission/Response			0	474	0	474	0	474	0	474
TCGA-EJ-A7NJ-01	TCGA-EJ-A7NJ	PRAD	59	MALE				Prostate Adenocarcinoma Acinar Type		2013		-21748	Alive	TUMOR FREE	197							Complete Remission/Response			0	197	0	197	0	197	0	197
TCGA-EJ-A7NK-01	TCGA-EJ-A7NK	PRAD	58	MALE				Prostate Adenocarcinoma Acinar Type		2012		-21530	Alive	TUMOR FREE	476							Complete Remission/Response			0	476	0	476	0	476	0	476
TCGA-EJ-A7NM-01	TCGA-EJ-A7NM	PRAD	64	MALE				Prostate Adenocarcinoma, Other Subtype		2013		-23603	Alive	TUMOR FREE	128							Complete Remission/Response			0	128	0	128	0	128	0	128
TCGA-EJ-A7NN-01	TCGA-EJ-A7NN	PRAD	61	MALE				Prostate Adenocarcinoma Acinar Type		2013		-22499	Alive	TUMOR FREE	197			Biochemical evidence of disease			197	Complete Remission/Response			0	197	0	197	1	197	1	197
TCGA-EJ-A8FN-01	TCGA-EJ-A8FN	PRAD	58	MALE				Prostate Adenocarcinoma Acinar Type		2013		-21506	Alive	TUMOR FREE	329							Complete Remission/Response			0	329	0	329	0	329	0	329
TCGA-EJ-A8FO-01	TCGA-EJ-A8FO	PRAD	51	MALE				Prostate Adenocarcinoma, Other Subtype		2013		-18875	Alive	TUMOR FREE	282							Complete Remission/Response			0	282	0	282	0	282	0	282
TCGA-EJ-A8FO-11	TCGA-EJ-A8FO	PRAD	51	MALE				Prostate Adenocarcinoma, Other Subtype		2013		-18875	Alive	TUMOR FREE	282							Complete Remission/Response			0	282	0	282	0	282	0	282
TCGA-EJ-A8FP-01	TCGA-EJ-A8FP	PRAD	59	MALE				Prostate Adenocarcinoma, Other Subtype		2013		-21769	Alive	TUMOR FREE	299			Biochemical evidence of disease			117	Complete Remission/Response			0	299	0	299	1	117	1	117
TCGA-EJ-A8FS-01	TCGA-EJ-A8FS	PRAD	66	MALE				Prostate Adenocarcinoma Acinar Type		2013		-24380	Alive	TUMOR FREE	266			Biochemical evidence of disease			216	Complete Remission/Response			0	266	0	266	1	216	1	216
TCGA-EJ-A8FU-01	TCGA-EJ-A8FU	PRAD	64	MALE				Prostate Adenocarcinoma Acinar Type		2013		-23472	Alive	TUMOR FREE	138							Complete Remission/Response			0	138	0	138	0	138	0	138
TCGA-EJ-AB20-01	TCGA-EJ-AB20	PRAD	61	MALE				Prostate Adenocarcinoma Acinar Type		2013		-22626	Alive	TUMOR FREE	131							Complete Remission/Response			0	131	0	131	0	131	0	131
TCGA-EJ-AB27-01	TCGA-EJ-AB27	PRAD	51	MALE				Prostate Adenocarcinoma Acinar Type		2013		-18648	Alive	TUMOR FREE	145							Complete Remission/Response			0	145	0	145	0	145	0	145
TCGA-FC-7708-01	TCGA-FC-7708	PRAD	52	MALE	ASIAN			Prostate Adenocarcinoma Acinar Type		2011		-19144	Alive	TUMOR FREE	864							Complete Remission/Response			0	864	0	864	0	864	0	864
TCGA-FC-7961-01	TCGA-FC-7961	PRAD	62	MALE	WHITE			Prostate Adenocarcinoma Acinar Type		2011		-22888	Alive	TUMOR FREE	469							Complete Remission/Response			0	469	0	469	0	469	0	469
TCGA-FC-A4JI-01	TCGA-FC-A4JI	PRAD	70	MALE				Prostate Adenocarcinoma Acinar Type		2012		-25931	Alive	TUMOR FREE	877							Complete Remission/Response			0	877	0	877	0	877	0	877
TCGA-FC-A5OB-01	TCGA-FC-A5OB	PRAD	53	MALE				Prostate Adenocarcinoma Acinar Type		2012		-19413	Alive	WITH TUMOR	680							[Unknown]			0	680	0	680			0	680
TCGA-FC-A66V-01	TCGA-FC-A66V	PRAD	74	MALE				Prostate Adenocarcinoma Acinar Type		2012		-27282	Alive	TUMOR FREE	524							Complete Remission/Response			0	524	0	524	0	524	0	524
TCGA-FC-A6HD-01	TCGA-FC-A6HD	PRAD	77	MALE				Prostate Adenocarcinoma Acinar Type		2013		-28197	Alive	TUMOR FREE	789							Complete Remission/Response			0	789	0	789	0	789	0	789
TCGA-FC-A8O0-01	TCGA-FC-A8O0	PRAD	68	MALE				Prostate Adenocarcinoma Acinar Type		2013		-25115	Alive	TUMOR FREE	616							Complete Remission/Response			0	616	0	616	0	616	0	616
TCGA-G9-6329-01	TCGA-G9-6329	PRAD	67	MALE	WHITE			Prostate Adenocarcinoma Acinar Type		2009		-24797	Alive	TUMOR FREE	1266							Complete Remission/Response			0	1266	0	1266	0	1266	0	1266
TCGA-G9-6332-01	TCGA-G9-6332	PRAD	55	MALE	WHITE			Prostate Adenocarcinoma Acinar Type		2005		-20166	Alive	WITH TUMOR	2657			Biochemical evidence of disease			1180	Complete Remission/Response			0	2657	0	2657	1	1180	1	1180
TCGA-G9-6332-11	TCGA-G9-6332	PRAD	55	MALE	WHITE			Prostate Adenocarcinoma Acinar Type		2005		-20166	Alive	WITH TUMOR	2657			Biochemical evidence of disease			1180	Complete Remission/Response			0	2657	0	2657	1	1180	1	1180
TCGA-G9-6333-01	TCGA-G9-6333	PRAD	66	MALE	WHITE			Prostate Adenocarcinoma Acinar Type		2006		-24249	Alive	TUMOR FREE	2465							Complete Remission/Response			0	2465	0	2465	0	2465	0	2465
TCGA-G9-6333-11	TCGA-G9-6333	PRAD	66	MALE	WHITE			Prostate Adenocarcinoma Acinar Type		2006		-24249	Alive	TUMOR FREE	2465							Complete Remission/Response			0	2465	0	2465	0	2465	0	2465
TCGA-G9-6336-01	TCGA-G9-6336	PRAD	57	MALE	WHITE			Prostate Adenocarcinoma Acinar Type		2007		-20851	Alive	TUMOR FREE	2068							Complete Remission/Response			0	2068	0	2068	0	2068	0	2068
TCGA-G9-6338-01	TCGA-G9-6338	PRAD	61	MALE	WHITE			Prostate Adenocarcinoma Acinar Type		2007		-22360	Alive	TUMOR FREE	2028							Complete Remission/Response			0	2028	0	2028	0	2028	0	2028
TCGA-G9-6339-01	TCGA-G9-6339	PRAD	58	MALE				Prostate Adenocarcinoma Acinar Type		2007		-21305	Alive	TUMOR FREE	2551			Biochemical evidence of disease			1634	Complete Remission/Response			0	2551	0	2551	1	1634	1	1634
TCGA-G9-6342-01	TCGA-G9-6342	PRAD	61	MALE	WHITE			Prostate Adenocarcinoma Acinar Type		2008		-22472	Alive	TUMOR FREE	1696							Complete Remission/Response			0	1696	0	1696	0	1696	0	1696
TCGA-G9-6342-11	TCGA-G9-6342	PRAD	61	MALE	WHITE			Prostate Adenocarcinoma Acinar Type		2008		-22472	Alive	TUMOR FREE	1696							Complete Remission/Response			0	1696	0	1696	0	1696	0	1696
TCGA-G9-6343-01	TCGA-G9-6343	PRAD	62	MALE	WHITE			Prostate Adenocarcinoma Acinar Type		2008		-22843	Alive	TUMOR FREE	2450							Complete Remission/Response			0	2450	0	2450	0	2450	0	2450
TCGA-G9-6347-01	TCGA-G9-6347	PRAD	59	MALE				Prostate Adenocarcinoma Acinar Type		2008		-21721	Alive	TUMOR FREE	2089							Complete Remission/Response			0	2089	0	2089	0	2089	0	2089
TCGA-G9-6348-01	TCGA-G9-6348	PRAD	68	MALE	WHITE			Prostate Adenocarcinoma Acinar Type		2008		-24936	Alive	TUMOR FREE	1515							Complete Remission/Response			0	1515	0	1515	0	1515	0	1515
TCGA-G9-6348-11	TCGA-G9-6348	PRAD	68	MALE	WHITE			Prostate Adenocarcinoma Acinar Type		2008		-24936	Alive	TUMOR FREE	1515							Complete Remission/Response			0	1515	0	1515	0	1515	0	1515
TCGA-G9-6351-01	TCGA-G9-6351	PRAD	51	MALE	WHITE			Prostate Adenocarcinoma Acinar Type		2008		-18723	Alive	TUMOR FREE	2048							Complete Remission/Response			0	2048	0	2048	0	2048	0	2048
TCGA-G9-6351-11	TCGA-G9-6351	PRAD	51	MALE	WHITE			Prostate Adenocarcinoma Acinar Type		2008		-18723	Alive	TUMOR FREE	2048							Complete Remission/Response			0	2048	0	2048	0	2048	0	2048
TCGA-G9-6353-01	TCGA-G9-6353	PRAD	58	MALE	WHITE			Prostate Adenocarcinoma Acinar Type		2009		-21221	Alive	TUMOR FREE	1542							Complete Remission/Response			0	1542	0	1542	0	1542	0	1542
TCGA-G9-6353-11	TCGA-G9-6353	PRAD	58	MALE	WHITE			Prostate Adenocarcinoma Acinar Type		2009		-21221	Alive	TUMOR FREE	1542							Complete Remission/Response			0	1542	0	1542	0	1542	0	1542
TCGA-G9-6354-01	TCGA-G9-6354	PRAD	55	MALE				Prostate Adenocarcinoma Acinar Type		2009		-20403	Alive	TUMOR FREE	2066							Complete Remission/Response			0	2066	0	2066	0	2066	0	2066
TCGA-G9-6356-01	TCGA-G9-6356	PRAD	60	MALE	WHITE			Prostate Adenocarcinoma Acinar Type		2009		-22010	Alive	TUMOR FREE	1434							Complete Remission/Response			0	1434	0	1434	0	1434	0	1434
TCGA-G9-6356-11	TCGA-G9-6356	PRAD	60	MALE	WHITE			Prostate Adenocarcinoma Acinar Type		2009		-22010	Alive	TUMOR FREE	1434							Complete Remission/Response			0	1434	0	1434	0	1434	0	1434
TCGA-G9-6361-01	TCGA-G9-6361	PRAD	61	MALE	WHITE			Prostate Adenocarcinoma Acinar Type		2009		-22565	Alive	TUMOR FREE	1415							Complete Remission/Response			0	1415	0	1415	0	1415	0	1415
TCGA-G9-6362-01	TCGA-G9-6362	PRAD	57	MALE	WHITE			Prostate Adenocarcinoma Acinar Type		2009		-21149	Alive	WITH TUMOR	1443							Progressive Disease			0	1443	0	1443			0	1443
TCGA-G9-6362-11	TCGA-G9-6362	PRAD	57	MALE	WHITE			Prostate Adenocarcinoma Acinar Type		2009		-21149	Alive	WITH TUMOR	1443							Progressive Disease			0	1443	0	1443			0	1443
TCGA-G9-6363-01	TCGA-G9-6363	PRAD	64	MALE	WHITE			Prostate Adenocarcinoma Acinar Type		2009		-23480	Alive	TUMOR FREE	1378							Complete Remission/Response			0	1378	0	1378	0	1378	0	1378
TCGA-G9-6363-11	TCGA-G9-6363	PRAD	64	MALE	WHITE			Prostate Adenocarcinoma Acinar Type		2009		-23480	Alive	TUMOR FREE	1378							Complete Remission/Response			0	1378	0	1378	0	1378	0	1378
TCGA-G9-6364-01	TCGA-G9-6364	PRAD	72	MALE	WHITE			Prostate Adenocarcinoma Acinar Type		2009		-26603	Alive	TUMOR FREE	1198							Complete Remission/Response			0	1198	0	1198	0	1198	0	1198
TCGA-G9-6364-11	TCGA-G9-6364	PRAD	72	MALE	WHITE			Prostate Adenocarcinoma Acinar Type		2009		-26603	Alive	TUMOR FREE	1198							Complete Remission/Response			0	1198	0	1198	0	1198	0	1198
TCGA-G9-6365-01	TCGA-G9-6365	PRAD	71	MALE	WHITE			Prostate Adenocarcinoma Acinar Type		2009		-26207	Alive	TUMOR FREE	1363							Complete Remission/Response			0	1363	0	1363	0	1363	0	1363
TCGA-G9-6365-11	TCGA-G9-6365	PRAD	71	MALE	WHITE			Prostate Adenocarcinoma Acinar Type		2009		-26207	Alive	TUMOR FREE	1363							Complete Remission/Response			0	1363	0	1363	0	1363	0	1363
TCGA-G9-6366-01	TCGA-G9-6366	PRAD	61	MALE	WHITE			Prostate Adenocarcinoma Acinar Type		2009		-22428	Alive		1947							Complete Remission/Response			0	1947	0	1947	0	1947	0	1947
TCGA-G9-6367-01	TCGA-G9-6367	PRAD	60	MALE	WHITE			Prostate Adenocarcinoma Acinar Type		2009		-22176	Alive	WITH TUMOR	1222							Progressive Disease			0	1222	0	1222			0	1222
TCGA-G9-6367-11	TCGA-G9-6367	PRAD	60	MALE	WHITE			Prostate Adenocarcinoma Acinar Type		2009		-22176	Alive	WITH TUMOR	1222							Progressive Disease			0	1222	0	1222			0	1222
TCGA-G9-6369-01	TCGA-G9-6369	PRAD	55	MALE	WHITE			Prostate Adenocarcinoma Acinar Type		2009		-20238	Alive	TUMOR FREE	1215							Complete Remission/Response			0	1215	0	1215	0	1215	0	1215
TCGA-G9-6370-01	TCGA-G9-6370	PRAD	52	MALE	WHITE			Prostate Adenocarcinoma Acinar Type		2009		-19149	Alive	TUMOR FREE	1156							Complete Remission/Response			0	1156	0	1156	0	1156	0	1156
TCGA-G9-6371-01	TCGA-G9-6371	PRAD	58	MALE	WHITE			Prostate Adenocarcinoma Acinar Type		2009		-21365	Alive	TUMOR FREE	1226							Complete Remission/Response			0	1226	0	1226	0	1226	0	1226
TCGA-G9-6373-01	TCGA-G9-6373	PRAD	68	MALE	WHITE			Prostate Adenocarcinoma Acinar Type		2009		-24887	Alive	TUMOR FREE	811							Complete Remission/Response			0	811	0	811	0	811	0	811
TCGA-G9-6373-11	TCGA-G9-6373	PRAD	68	MALE	WHITE			Prostate Adenocarcinoma Acinar Type		2009		-24887	Alive	TUMOR FREE	811							Complete Remission/Response			0	811	0	811	0	811	0	811
TCGA-G9-6377-01	TCGA-G9-6377	PRAD	61	MALE	WHITE			Prostate Adenocarcinoma Acinar Type		2009		-22419	Alive	TUMOR FREE	958							Complete Remission/Response			0	958	0	958	0	958	0	958
TCGA-G9-6378-01	TCGA-G9-6378	PRAD	54	MALE	BLACK OR AFRICAN AMERICAN			Prostate Adenocarcinoma Acinar Type		2009		-19879	Alive	TUMOR FREE	1155							Complete Remission/Response			0	1155	0	1155	0	1155	0	1155
TCGA-G9-6379-01	TCGA-G9-6379	PRAD	68	MALE				Prostate Adenocarcinoma Acinar Type		2009		-25126	Alive	TUMOR FREE	1778							Complete Remission/Response			0	1778	0	1778	0	1778	0	1778
TCGA-G9-6384-01	TCGA-G9-6384	PRAD	53	MALE	WHITE			Prostate Adenocarcinoma Acinar Type		2010		-19620	Alive	TUMOR FREE	765							Complete Remission/Response			0	765	0	765	0	765	0	765
TCGA-G9-6384-11	TCGA-G9-6384	PRAD	53	MALE	WHITE			Prostate Adenocarcinoma Acinar Type		2010		-19620	Alive	TUMOR FREE	765							Complete Remission/Response			0	765	0	765	0	765	0	765
TCGA-G9-6385-01	TCGA-G9-6385	PRAD	66	MALE	WHITE			Prostate Adenocarcinoma Acinar Type		2010		-24399	Alive	TUMOR FREE	830							Complete Remission/Response			0	830	0	830	0	830	0	830
TCGA-G9-6385-11	TCGA-G9-6385	PRAD	66	MALE	WHITE			Prostate Adenocarcinoma Acinar Type		2010		-24399	Alive	TUMOR FREE	830							Complete Remission/Response			0	830	0	830	0	830	0	830
TCGA-G9-6494-01	TCGA-G9-6494	PRAD	66	MALE	WHITE			Prostate Adenocarcinoma Acinar Type		2008		-24381	Alive	WITH TUMOR	1771							Progressive Disease			0	1771	0	1771			0	1771
TCGA-G9-6494-11	TCGA-G9-6494	PRAD	66	MALE	WHITE			Prostate Adenocarcinoma Acinar Type		2008		-24381	Alive	WITH TUMOR	1771							Progressive Disease			0	1771	0	1771			0	1771
TCGA-G9-6496-01	TCGA-G9-6496	PRAD	61	MALE	WHITE			Prostate Adenocarcinoma Acinar Type		2008		-22602	Alive	TUMOR FREE	1726							Complete Remission/Response			0	1726	0	1726	0	1726	0	1726
TCGA-G9-6496-11	TCGA-G9-6496	PRAD	61	MALE	WHITE			Prostate Adenocarcinoma Acinar Type		2008		-22602	Alive	TUMOR FREE	1726							Complete Remission/Response			0	1726	0	1726	0	1726	0	1726
TCGA-G9-6498-01	TCGA-G9-6498	PRAD	53	MALE				Prostate Adenocarcinoma Acinar Type		2008		-19568	Alive	TUMOR FREE	1952			Biochemical evidence of disease			1342	Complete Remission/Response			0	1952	0	1952	1	1342	1	1342
TCGA-G9-6499-01	TCGA-G9-6499	PRAD	66	MALE	WHITE			Prostate Adenocarcinoma Acinar Type		2008		-24388	Alive	TUMOR FREE	1543							Complete Remission/Response			0	1543	0	1543	0	1543	0	1543
TCGA-G9-6499-11	TCGA-G9-6499	PRAD	66	MALE	WHITE			Prostate Adenocarcinoma Acinar Type		2008		-24388	Alive	TUMOR FREE	1543							Complete Remission/Response			0	1543	0	1543	0	1543	0	1543
TCGA-G9-7509-01	TCGA-G9-7509	PRAD	48	MALE				Prostate Adenocarcinoma Acinar Type		2009		-17538	Alive	TUMOR FREE	1610							Complete Remission/Response			0	1610	0	1610	0	1610	0	1610
TCGA-G9-7510-01	TCGA-G9-7510	PRAD	66	MALE				Prostate Adenocarcinoma Acinar Type		2010		-24187	Alive	TUMOR FREE	1185							Complete Remission/Response			0	1185	0	1185	0	1185	0	1185
TCGA-G9-7519-01	TCGA-G9-7519	PRAD	58	MALE				Prostate Adenocarcinoma Acinar Type		2010		-21276	Alive	TUMOR FREE	849							Complete Remission/Response			0	849	0	849	0	849	0	849
TCGA-G9-7521-01	TCGA-G9-7521	PRAD	52	MALE				Prostate Adenocarcinoma Acinar Type		2010		-19216	Alive	[Discrepancy]	942							[Discrepancy]			0	942	0	942			0	942
TCGA-G9-7522-01	TCGA-G9-7522	PRAD	49	MALE				Prostate Adenocarcinoma Acinar Type		2011		-18033	Alive	TUMOR FREE	1078							Complete Remission/Response			0	1078	0	1078	0	1078	0	1078
TCGA-G9-7523-01	TCGA-G9-7523	PRAD	44	MALE				Prostate Adenocarcinoma Acinar Type		2011		-16269	Alive	TUMOR FREE	857							Complete Remission/Response			0	857	0	857	0	857	0	857
TCGA-G9-7525-01	TCGA-G9-7525	PRAD	64	MALE				Prostate Adenocarcinoma Acinar Type		2010		-23481	Alive	TUMOR FREE	994							Complete Remission/Response			0	994	0	994	0	994	0	994
TCGA-G9-A9S0-01	TCGA-G9-A9S0	PRAD	53	MALE				Prostate Adenocarcinoma Acinar Type		2011		-19530	Dead	WITH TUMOR		791	Prostate Cancer	Distant Metastasis	Bone		423	Progressive Disease			1	791	1	791			1	423
TCGA-G9-A9S4-01	TCGA-G9-A9S4	PRAD	62	MALE				Prostate Adenocarcinoma Acinar Type		2012		-22684	Alive	TUMOR FREE	906							Complete Remission/Response			0	906	0	906	0	906	0	906
TCGA-G9-A9S7-01	TCGA-G9-A9S7	PRAD	55	MALE				Prostate Adenocarcinoma Acinar Type		2012		-20213	Alive	WITH TUMOR	728							Partial Remission/Response			0	728	0	728			0	728
TCGA-H9-7775-01	TCGA-H9-7775	PRAD	68	MALE	WHITE			Prostate Adenocarcinoma Acinar Type		2011		-24898	Alive	TUMOR FREE	185							Complete Remission/Response			0	185	0	185	0	185	0	185
TCGA-H9-A6BX-01	TCGA-H9-A6BX	PRAD	60	MALE				Prostate Adenocarcinoma Acinar Type		2012		-22039	Alive	TUMOR FREE	941							Complete Remission/Response			0	941	0	941	0	941	0	941
TCGA-H9-A6BY-01	TCGA-H9-A6BY	PRAD	63	MALE				Prostate Adenocarcinoma Acinar Type		2012		-23297	Alive		112							[Unknown]			0	112	0	112			0	112
TCGA-HC-7075-01	TCGA-HC-7075	PRAD	63	MALE	WHITE			Prostate Adenocarcinoma Acinar Type		2010			Alive	TUMOR FREE	601							Complete Remission/Response			0	601	0	601	0	601	0	601
TCGA-HC-7077-01	TCGA-HC-7077	PRAD	64	MALE	BLACK OR AFRICAN AMERICAN			Prostate Adenocarcinoma Acinar Type		2006		-23636	Alive	TUMOR FREE	2115							Complete Remission/Response			0	2115	0	2115	0	2115	0	2115
TCGA-HC-7078-01	TCGA-HC-7078	PRAD	69	MALE	WHITE			Prostate Adenocarcinoma Acinar Type		2007		-25402	Alive	TUMOR FREE	1985							Complete Remission/Response			0	1985	0	1985	0	1985	0	1985
TCGA-HC-7079-01	TCGA-HC-7079	PRAD	51	MALE	WHITE			Prostate Adenocarcinoma Acinar Type		2010		-18734	Alive	WITH TUMOR	1184			Biochemical evidence of disease			380	Partial Remission/Response			0	1184	0	1184			1	380
TCGA-HC-7080-01	TCGA-HC-7080	PRAD	66	MALE	WHITE			Prostate Adenocarcinoma Acinar Type		2010		-24243	Alive	TUMOR FREE	1106			New Primary Tumor			894	Complete Remission/Response			0	1106	0	1106	0	1106	1	894
TCGA-HC-7081-01	TCGA-HC-7081	PRAD	62	MALE	WHITE			Prostate Adenocarcinoma Acinar Type		2010			Alive	WITH TUMOR	1136							Partial Remission/Response			0	1136	0	1136			0	1136
TCGA-HC-7209-01	TCGA-HC-7209	PRAD	60	MALE	WHITE			Prostate Adenocarcinoma Acinar Type		2011		-22129	Alive	TUMOR FREE	440							Complete Remission/Response			0	440	0	440	0	440	0	440
TCGA-HC-7210-01	TCGA-HC-7210	PRAD	74	MALE	WHITE			Prostate Adenocarcinoma Acinar Type		2011		-27343	Alive	TUMOR FREE	868							Complete Remission/Response			0	868	0	868	0	868	0	868
TCGA-HC-7211-01	TCGA-HC-7211	PRAD	62	MALE	WHITE			Prostate Adenocarcinoma Acinar Type		2010		-22768	Alive	TUMOR FREE	1221							Complete Remission/Response			0	1221	0	1221	0	1221	0	1221
TCGA-HC-7211-11	TCGA-HC-7211	PRAD	62	MALE	WHITE			Prostate Adenocarcinoma Acinar Type		2010		-22768	Alive	TUMOR FREE	1221							Complete Remission/Response			0	1221	0	1221	0	1221	0	1221
TCGA-HC-7212-01	TCGA-HC-7212	PRAD	56	MALE	WHITE			Prostate Adenocarcinoma Acinar Type		2011		-20576	Alive	TUMOR FREE	870							Complete Remission/Response			0	870	0	870	0	870	0	870
TCGA-HC-7213-01	TCGA-HC-7213	PRAD	53	MALE	WHITE			Prostate Adenocarcinoma Acinar Type		2010		-19699	Alive	TUMOR FREE	1219			Biochemical evidence of disease			170	Partial Remission/Response			0	1219	0	1219			1	170
TCGA-HC-7230-01	TCGA-HC-7230	PRAD	50	MALE	WHITE			Prostate Adenocarcinoma Acinar Type		2011		-18577	Alive	TUMOR FREE	1001							Complete Remission/Response			0	1001	0	1001	0	1001	0	1001
TCGA-HC-7231-01	TCGA-HC-7231	PRAD	66	MALE	WHITE			Prostate Adenocarcinoma Acinar Type		2011		-24278	Alive	TUMOR FREE	939							Complete Remission/Response			0	939	0	939	0	939	0	939
TCGA-HC-7232-01	TCGA-HC-7232	PRAD	66	MALE	WHITE			Prostate Adenocarcinoma Acinar Type		2011		-24324	Alive	WITH TUMOR	1161			Biochemical evidence of disease			766	Complete Remission/Response			0	1161	0	1161	1	766	1	766
TCGA-HC-7233-01	TCGA-HC-7233	PRAD	73	MALE	WHITE			Prostate Adenocarcinoma Acinar Type		2010			Alive	TUMOR FREE	1355							Complete Remission/Response			0	1355	0	1355	0	1355	0	1355
TCGA-HC-7736-01	TCGA-HC-7736	PRAD	59	MALE	WHITE			Prostate Adenocarcinoma Acinar Type		2010		-21703	Alive	TUMOR FREE	1103							Complete Remission/Response			0	1103	0	1103	0	1103	0	1103
TCGA-HC-7737-01	TCGA-HC-7737	PRAD	55	MALE	BLACK OR AFRICAN AMERICAN			Prostate Adenocarcinoma Acinar Type		2010		-20122	Alive	TUMOR FREE	1090							Complete Remission/Response			0	1090	0	1090	0	1090	0	1090
TCGA-HC-7737-11	TCGA-HC-7737	PRAD	55	MALE	BLACK OR AFRICAN AMERICAN			Prostate Adenocarcinoma Acinar Type		2010		-20122	Alive	TUMOR FREE	1090							Complete Remission/Response			0	1090	0	1090	0	1090	0	1090
TCGA-HC-7738-01	TCGA-HC-7738	PRAD	58	MALE	WHITE			Prostate Adenocarcinoma Acinar Type		2011		-21195	Alive	WITH TUMOR	964			Biochemical evidence of disease	Other, specify	biochemical recurrence only	420	Partial Remission/Response			0	964	0	964			1	420
TCGA-HC-7738-11	TCGA-HC-7738	PRAD	58	MALE	WHITE			Prostate Adenocarcinoma Acinar Type		2011		-21195	Alive	WITH TUMOR	964			Biochemical evidence of disease	Other, specify	biochemical recurrence only	420	Partial Remission/Response			0	964	0	964			1	420
TCGA-HC-7740-01	TCGA-HC-7740	PRAD	59	MALE	WHITE			Prostate Adenocarcinoma Acinar Type		2011		-21883	Alive	TUMOR FREE	717							Complete Remission/Response			0	717	0	717	0	717	0	717
TCGA-HC-7740-11	TCGA-HC-7740	PRAD	59	MALE	WHITE			Prostate Adenocarcinoma Acinar Type		2011		-21883	Alive	TUMOR FREE	717							Complete Remission/Response			0	717	0	717	0	717	0	717
TCGA-HC-7742-01	TCGA-HC-7742	PRAD	58	MALE	WHITE			Prostate Adenocarcinoma Acinar Type		2011		-21323	Alive	WITH TUMOR	938							Partial Remission/Response			0	938	0	938			0	938
TCGA-HC-7742-11	TCGA-HC-7742	PRAD	58	MALE	WHITE			Prostate Adenocarcinoma Acinar Type		2011		-21323	Alive	WITH TUMOR	938							Partial Remission/Response			0	938	0	938			0	938
TCGA-HC-7744-01	TCGA-HC-7744	PRAD	46	MALE	WHITE			Prostate Adenocarcinoma Acinar Type		2011		-17065	Alive	TUMOR FREE	531							Complete Remission/Response			0	531	0	531	0	531	0	531
TCGA-HC-7745-01	TCGA-HC-7745	PRAD	65	MALE	WHITE			Prostate Adenocarcinoma Acinar Type		2011		-24078	Alive	TUMOR FREE	721							Complete Remission/Response			0	721	0	721	0	721	0	721
TCGA-HC-7745-11	TCGA-HC-7745	PRAD	65	MALE	WHITE			Prostate Adenocarcinoma Acinar Type		2011		-24078	Alive	TUMOR FREE	721							Complete Remission/Response			0	721	0	721	0	721	0	721
TCGA-HC-7747-01	TCGA-HC-7747	PRAD	52	MALE	WHITE			Prostate Adenocarcinoma Acinar Type		2011		-19188	Alive	TUMOR FREE	748							Complete Remission/Response			0	748	0	748	0	748	0	748
TCGA-HC-7747-11	TCGA-HC-7747	PRAD	52	MALE	WHITE			Prostate Adenocarcinoma Acinar Type		2011		-19188	Alive	TUMOR FREE	748							Complete Remission/Response			0	748	0	748	0	748	0	748
TCGA-HC-7748-01	TCGA-HC-7748	PRAD	60	MALE	WHITE			Prostate Adenocarcinoma Acinar Type		2011		-22072	Alive	TUMOR FREE	792							Complete Remission/Response			0	792	0	792	0	792	0	792
TCGA-HC-7749-01	TCGA-HC-7749	PRAD	70	MALE	WHITE			Prostate Adenocarcinoma Acinar Type		2011		-25688	Alive	TUMOR FREE	724							Complete Remission/Response			0	724	0	724	0	724	0	724
TCGA-HC-7750-01	TCGA-HC-7750	PRAD	50	MALE	WHITE			Prostate Adenocarcinoma Acinar Type		2011		-18580	Alive	TUMOR FREE	522							Complete Remission/Response			0	522	0	522	0	522	0	522
TCGA-HC-7752-01	TCGA-HC-7752	PRAD	61	MALE	WHITE			Prostate Adenocarcinoma Acinar Type		2011		-22366	Alive	TUMOR FREE	782							Complete Remission/Response			0	782	0	782	0	782	0	782
TCGA-HC-7752-11	TCGA-HC-7752	PRAD	61	MALE	WHITE			Prostate Adenocarcinoma Acinar Type		2011		-22366	Alive	TUMOR FREE	782							Complete Remission/Response			0	782	0	782	0	782	0	782
TCGA-HC-7817-01	TCGA-HC-7817	PRAD	52	MALE				Prostate Adenocarcinoma Acinar Type		2011		-19207	Alive	TUMOR FREE	928							Complete Remission/Response			0	928	0	928	0	928	0	928
TCGA-HC-7818-01	TCGA-HC-7818	PRAD	66	MALE	WHITE			Prostate Adenocarcinoma Acinar Type		2011		-24391	Alive	TUMOR FREE	938							Complete Remission/Response			0	938	0	938	0	938	0	938
TCGA-HC-7819-01	TCGA-HC-7819	PRAD	53	MALE	WHITE			Prostate Adenocarcinoma Acinar Type		2011		-19663	Alive	TUMOR FREE	543							Complete Remission/Response			0	543	0	543	0	543	0	543
TCGA-HC-7819-11	TCGA-HC-7819	PRAD	53	MALE	WHITE			Prostate Adenocarcinoma Acinar Type		2011		-19663	Alive	TUMOR FREE	543							Complete Remission/Response			0	543	0	543	0	543	0	543
TCGA-HC-7820-01	TCGA-HC-7820	PRAD	72	MALE	WHITE			Prostate Adenocarcinoma Acinar Type		2011		-26576	Alive	TUMOR FREE	747							Complete Remission/Response			0	747	0	747	0	747	0	747
TCGA-HC-7820-11	TCGA-HC-7820	PRAD	72	MALE	WHITE			Prostate Adenocarcinoma Acinar Type		2011		-26576	Alive	TUMOR FREE	747							Complete Remission/Response			0	747	0	747	0	747	0	747
TCGA-HC-7821-01	TCGA-HC-7821	PRAD	54	MALE	WHITE			Prostate Adenocarcinoma Acinar Type		2011		-19894	Alive	WITH TUMOR	956							Complete Remission/Response			0	956	0	956	0	956	0	956
TCGA-HC-8213-01	TCGA-HC-8213	PRAD	48	MALE				Prostate Adenocarcinoma Acinar Type		2011		-17673	Alive	TUMOR FREE	589							Complete Remission/Response			0	589	0	589	0	589	0	589
TCGA-HC-8216-01	TCGA-HC-8216	PRAD	58	MALE				Prostate Adenocarcinoma Acinar Type		2011		-21428	Alive	TUMOR FREE	682							Complete Remission/Response			0	682	0	682	0	682	0	682
TCGA-HC-8256-01	TCGA-HC-8256	PRAD	53	MALE				Prostate Adenocarcinoma Acinar Type		2011		-19598	Alive	TUMOR FREE	860							Complete Remission/Response			0	860	0	860	0	860	0	860
TCGA-HC-8257-01	TCGA-HC-8257	PRAD	70	MALE				Prostate Adenocarcinoma Acinar Type		2011		-25629	Alive	TUMOR FREE	726							Complete Remission/Response			0	726	0	726	0	726	0	726
TCGA-HC-8258-01	TCGA-HC-8258	PRAD	56	MALE				Prostate Adenocarcinoma Acinar Type		2011		-20703	Alive	TUMOR FREE	847							Complete Remission/Response			0	847	0	847	0	847	0	847
TCGA-HC-8258-11	TCGA-HC-8258	PRAD	56	MALE				Prostate Adenocarcinoma Acinar Type		2011		-20703	Alive	TUMOR FREE	847							Complete Remission/Response			0	847	0	847	0	847	0	847
TCGA-HC-8259-01	TCGA-HC-8259	PRAD	50	MALE				Prostate Adenocarcinoma Acinar Type		2011		-18309	Alive	TUMOR FREE	924							Complete Remission/Response			0	924	0	924	0	924	0	924
TCGA-HC-8259-11	TCGA-HC-8259	PRAD	50	MALE				Prostate Adenocarcinoma Acinar Type		2011		-18309	Alive	TUMOR FREE	924							Complete Remission/Response			0	924	0	924	0	924	0	924
TCGA-HC-8260-01	TCGA-HC-8260	PRAD	43	MALE				Prostate Adenocarcinoma Acinar Type		2011		-15884	Alive	TUMOR FREE	686							Complete Remission/Response			0	686	0	686	0	686	0	686
TCGA-HC-8260-11	TCGA-HC-8260	PRAD	43	MALE				Prostate Adenocarcinoma Acinar Type		2011		-15884	Alive	TUMOR FREE	686							Complete Remission/Response			0	686	0	686	0	686	0	686
TCGA-HC-8261-01	TCGA-HC-8261	PRAD	48	MALE				Prostate Adenocarcinoma Acinar Type		2011		-17874	Alive	TUMOR FREE	546							Complete Remission/Response			0	546	0	546	0	546	0	546
TCGA-HC-8262-01	TCGA-HC-8262	PRAD	57	MALE				Prostate Adenocarcinoma Acinar Type		2011		-20946	Alive	TUMOR FREE	679							Complete Remission/Response			0	679	0	679	0	679	0	679
TCGA-HC-8262-11	TCGA-HC-8262	PRAD	57	MALE				Prostate Adenocarcinoma Acinar Type		2011		-20946	Alive	TUMOR FREE	679							Complete Remission/Response			0	679	0	679	0	679	0	679
TCGA-HC-8264-01	TCGA-HC-8264	PRAD	60	MALE				Prostate Adenocarcinoma Acinar Type		2011		-22177	Alive	WITH TUMOR	48										0	48	0	48			0	48
TCGA-HC-8265-01	TCGA-HC-8265	PRAD	66	MALE				Prostate Adenocarcinoma Acinar Type		2011		-24382	Alive	TUMOR FREE	483							Complete Remission/Response			0	483	0	483	0	483	0	483
TCGA-HC-8266-01	TCGA-HC-8266	PRAD	55	MALE				Prostate Adenocarcinoma Acinar Type		2012		-20280	Alive	WITH TUMOR	473							[Unknown]			0	473	0	473			0	473
TCGA-HC-A48F-01	TCGA-HC-A48F	PRAD	47	MALE				Prostate Adenocarcinoma Acinar Type		2012		-17434	Alive	TUMOR FREE	680							Complete Remission/Response			0	680	0	680	0	680	0	680
TCGA-HC-A4ZV-01	TCGA-HC-A4ZV	PRAD	56	MALE				Prostate Adenocarcinoma Acinar Type		2012		-20634	Alive	WITH TUMOR	23							[Unknown]			0	23	0	23			0	23
TCGA-HC-A631-01	TCGA-HC-A631	PRAD	67	MALE				Prostate Adenocarcinoma Acinar Type		2012		-24749	Alive	WITH TUMOR	54										0	54	0	54			0	54
TCGA-HC-A632-01	TCGA-HC-A632	PRAD	68	MALE				Prostate Adenocarcinoma Acinar Type		2013		-24916	Alive	TUMOR FREE	61							[Unknown]			0	61	0	61			0	61
TCGA-HC-A6AL-01	TCGA-HC-A6AL	PRAD	64	MALE				Prostate Adenocarcinoma Acinar Type		2012		-23618	Alive	TUMOR FREE	67							[Unknown]			0	67	0	67			0	67
TCGA-HC-A6AN-01	TCGA-HC-A6AN	PRAD	67	MALE				Prostate Adenocarcinoma Acinar Type		2012		-24697	Alive	WITH TUMOR	49										0	49	0	49			0	49
TCGA-HC-A6AO-01	TCGA-HC-A6AO	PRAD	52	MALE				Prostate Adenocarcinoma Acinar Type		2012		-19298	Alive	TUMOR FREE	530							Complete Remission/Response			0	530	0	530	0	530	0	530
TCGA-HC-A6AP-01	TCGA-HC-A6AP	PRAD	61	MALE				Prostate Adenocarcinoma Acinar Type		2012		-22318	Alive		71							[Unknown]			0	71	0	71			0	71
TCGA-HC-A6AQ-01	TCGA-HC-A6AQ	PRAD	60	MALE				Prostate Adenocarcinoma Acinar Type		2012		-22208	Alive	TUMOR FREE	106							[Unknown]			0	106	0	106			0	106
TCGA-HC-A6AS-01	TCGA-HC-A6AS	PRAD	70	MALE				Prostate Adenocarcinoma Acinar Type		2012		-25661	Alive	TUMOR FREE	44							[Unknown]			0	44	0	44			0	44
TCGA-HC-A6HX-01	TCGA-HC-A6HX	PRAD	55	MALE				Prostate Adenocarcinoma Acinar Type		2013		-20263	Alive	TUMOR FREE	38							[Unknown]			0	38	0	38			0	38
TCGA-HC-A6HY-01	TCGA-HC-A6HY	PRAD	51	MALE				Prostate Adenocarcinoma Acinar Type		2012		-18779	Alive	TUMOR FREE	134							[Unknown]			0	134	0	134			0	134
TCGA-HC-A76W-01	TCGA-HC-A76W	PRAD	73	MALE				Prostate Adenocarcinoma Acinar Type		2012		-26755	Alive	WITH TUMOR	213							[Unknown]			0	213	0	213			0	213
TCGA-HC-A76X-01	TCGA-HC-A76X	PRAD	62	MALE				Prostate Adenocarcinoma Acinar Type		2013		-22756	Alive	TUMOR FREE	150							[Unknown]			0	150	0	150			0	150
TCGA-HC-A8CY-01	TCGA-HC-A8CY	PRAD	63	MALE				Prostate Adenocarcinoma Acinar Type		2013		-23154	Alive	WITH TUMOR	290							[Unknown]			0	290	0	290			0	290
TCGA-HC-A8D0-01	TCGA-HC-A8D0	PRAD	61	MALE				Prostate Adenocarcinoma Acinar Type		2012		-22465	Alive	TUMOR FREE	775							Complete Remission/Response			0	775	0	775	0	775	0	775
TCGA-HC-A8D1-01	TCGA-HC-A8D1	PRAD	68	MALE				Prostate Adenocarcinoma Acinar Type		2012		-25137	Alive	TUMOR FREE	573							Complete Remission/Response			0	573	0	573	0	573	0	573
TCGA-HC-A9TE-01	TCGA-HC-A9TE	PRAD	64	MALE				Prostate Adenocarcinoma Acinar Type		2013		-23543	Alive	WITH TUMOR	587			Biochemical evidence of disease	Other, specify	Biochemical	216	Partial Remission/Response			0	587	0	587			1	216
TCGA-HC-A9TH-01	TCGA-HC-A9TH	PRAD	58	MALE				Prostate Adenocarcinoma Acinar Type		2013		-21460	Alive	WITH TUMOR	844			Biochemical evidence of disease	Other, specify	Biochemical	351	Partial Remission/Response			0	844	0	844			1	351
TCGA-HI-7168-01	TCGA-HI-7168	PRAD	62	MALE	WHITE			Prostate Adenocarcinoma Acinar Type		2005		-22881	Alive	WITH TUMOR	3323			Biochemical evidence of disease	Bone		2505	Stable Disease			0	3323	0	3323			1	2505
TCGA-HI-7169-01	TCGA-HI-7169	PRAD	55	MALE	WHITE			Prostate Adenocarcinoma Acinar Type		2006		-20133	Alive	TUMOR FREE	2684							Complete Remission/Response			0	2684	0	2684	0	2684	0	2684
TCGA-HI-7170-01	TCGA-HI-7170	PRAD	58	MALE	WHITE			Prostate Adenocarcinoma Acinar Type		2006		-21199	Alive	TUMOR FREE	2522							Complete Remission/Response			0	2522	0	2522	0	2522	0	2522
TCGA-HI-7171-01	TCGA-HI-7171	PRAD	56	MALE	WHITE			Prostate Adenocarcinoma Acinar Type		2008		-20776	Dead	WITH TUMOR		1329	[Unknown]					Stable Disease			1	1329	1	1329			1	1329
TCGA-J4-8198-01	TCGA-J4-8198	PRAD	49	MALE				Prostate Adenocarcinoma Acinar Type		2011		-17935	Alive	TUMOR FREE	614							Complete Remission/Response			0	614	0	614	0	614	0	614
TCGA-J4-8200-01	TCGA-J4-8200	PRAD	47	MALE				Prostate Adenocarcinoma Acinar Type		2011		-17167	Alive	TUMOR FREE	1218							Complete Remission/Response			0	1218	0	1218	0	1218	0	1218
TCGA-J4-A67K-01	TCGA-J4-A67K	PRAD	68	MALE				Prostate Adenocarcinoma Acinar Type		2011		-24908	Alive	TUMOR FREE	1004							Complete Remission/Response			0	1004	0	1004	0	1004	0	1004
TCGA-J4-A67L-01	TCGA-J4-A67L	PRAD	54	MALE				Prostate Adenocarcinoma Acinar Type		2011		-20034	Alive	TUMOR FREE	770							Complete Remission/Response			0	770	0	770	0	770	0	770
TCGA-J4-A67M-01	TCGA-J4-A67M	PRAD	55	MALE				Prostate Adenocarcinoma Acinar Type		2011		-20211	Alive	TUMOR FREE	941							Complete Remission/Response			0	941	0	941	0	941	0	941
TCGA-J4-A67N-01	TCGA-J4-A67N	PRAD	61	MALE				Prostate Adenocarcinoma Acinar Type		2011		-22420	Alive	WITH TUMOR	937			Biochemical evidence of disease			442	Partial Remission/Response			0	937	0	937			1	442
TCGA-J4-A67O-01	TCGA-J4-A67O	PRAD	59	MALE				Prostate Adenocarcinoma Acinar Type		2012		-21714	Alive	TUMOR FREE	839							Complete Remission/Response			0	839	0	839	0	839	0	839
TCGA-J4-A67Q-01	TCGA-J4-A67Q	PRAD	77	MALE				Prostate Adenocarcinoma Acinar Type		2011		-28447	Alive	TUMOR FREE	975							Complete Remission/Response			0	975	0	975	0	975	0	975
TCGA-J4-A67R-01	TCGA-J4-A67R	PRAD	65	MALE				Prostate Adenocarcinoma Acinar Type		2012		-23807	Alive	TUMOR FREE	910							Complete Remission/Response			0	910	0	910	0	910	0	910
TCGA-J4-A67S-01	TCGA-J4-A67S	PRAD	63	MALE				Prostate Adenocarcinoma Acinar Type		2012		-23332	Alive	WITH TUMOR	833			Biochemical evidence of disease			708	Complete Remission/Response			0	833	0	833	1	708	1	708
TCGA-J4-A67T-01	TCGA-J4-A67T	PRAD	63	MALE				Prostate Adenocarcinoma Acinar Type		2012		-23211	Alive	TUMOR FREE	183							Complete Remission/Response			0	183	0	183	0	183	0	183
TCGA-J4-A6G1-01	TCGA-J4-A6G1	PRAD	68	MALE				Prostate Adenocarcinoma Acinar Type		2012		-24945	Alive	TUMOR FREE	769							Complete Remission/Response			0	769	0	769	0	769	0	769
TCGA-J4-A6G3-01	TCGA-J4-A6G3	PRAD	57	MALE				Prostate Adenocarcinoma Acinar Type		2012		-20836	Alive	WITH TUMOR	849			Biochemical evidence of disease			618	Partial Remission/Response			0	849	0	849			1	618
TCGA-J4-A6M7-01	TCGA-J4-A6M7	PRAD	53	MALE				Prostate Adenocarcinoma Acinar Type		2012		-19640	Alive	TUMOR FREE	512							Complete Remission/Response			0	512	0	512	0	512	0	512
TCGA-J4-A83I-01	TCGA-J4-A83I	PRAD	63	MALE				Prostate Adenocarcinoma Acinar Type		2013		-23240	Alive	TUMOR FREE	685							Complete Remission/Response			0	685	0	685	0	685	0	685
TCGA-J4-A83J-01	TCGA-J4-A83J	PRAD	68	MALE				Prostate Adenocarcinoma Acinar Type		2013		-24960	Alive	TUMOR FREE	696							Complete Remission/Response			0	696	0	696	0	696	0	696
TCGA-J4-A83J-11	TCGA-J4-A83J	PRAD	68	MALE				Prostate Adenocarcinoma Acinar Type		2013		-24960	Alive	TUMOR FREE	696							Complete Remission/Response			0	696	0	696	0	696	0	696
TCGA-J4-A83K-01	TCGA-J4-A83K	PRAD	52	MALE				Prostate Adenocarcinoma Acinar Type		2013		-19299	Alive	TUMOR FREE	328							Complete Remission/Response			0	328	0	328	0	328	0	328
TCGA-J4-A83L-01	TCGA-J4-A83L	PRAD	61	MALE				Prostate Adenocarcinoma Acinar Type		2013		-22338	Alive	TUMOR FREE	720							Complete Remission/Response			0	720	0	720	0	720	0	720
TCGA-J4-A83M-01	TCGA-J4-A83M	PRAD	64	MALE				Prostate Adenocarcinoma Acinar Type		2012		-23624	Alive		543			Biochemical evidence of disease			521	Complete Remission/Response			0	543	0	543	1	521	1	521
TCGA-J4-A83N-01	TCGA-J4-A83N	PRAD	57	MALE				Prostate Adenocarcinoma Acinar Type		2012		-20841	Alive	TUMOR FREE	992			New Primary Tumor			433	Complete Remission/Response			0	992	0	992	0	992	1	433
TCGA-J4-AATV-01	TCGA-J4-AATV	PRAD	71	MALE				Prostate Adenocarcinoma Acinar Type		2013		-25943	Alive	WITH TUMOR	553							[Discrepancy]			0	553	0	553			0	553
TCGA-J4-AATZ-01	TCGA-J4-AATZ	PRAD	66	MALE				Prostate Adenocarcinoma Acinar Type		2013		-24226	Alive	WITH TUMOR	412			Biochemical evidence of disease			79	Complete Remission/Response			0	412	0	412	1	79	1	79
TCGA-J4-AAU2-01	TCGA-J4-AAU2	PRAD	59	MALE				Prostate Adenocarcinoma Acinar Type		2012		-21656	Alive	TUMOR FREE	825							Complete Remission/Response			0	825	0	825	0	825	0	825
TCGA-J9-A52B-01	TCGA-J9-A52B	PRAD	62	MALE				Prostate Adenocarcinoma Acinar Type		2012		-22849	Alive		422			Biochemical evidence of disease			57	Complete Remission/Response			0	422	0	422	1	57	1	57
TCGA-J9-A52C-01	TCGA-J9-A52C	PRAD	57	MALE				Prostate Adenocarcinoma Acinar Type		2012		-20966	Alive		178										0	178	0	178			0	178
TCGA-J9-A52D-01	TCGA-J9-A52D	PRAD	71	MALE				Prostate Adenocarcinoma, Other Subtype		2012		-26023	Alive	TUMOR FREE	212										0	212	0	212			0	212
TCGA-J9-A52E-01	TCGA-J9-A52E	PRAD	65	MALE				Prostate Adenocarcinoma Acinar Type		2012		-23741	Alive	TUMOR FREE	323							Partial Remission/Response			0	323	0	323			0	323
TCGA-J9-A8CK-01	TCGA-J9-A8CK	PRAD	66	MALE				Prostate Adenocarcinoma Acinar Type		2012		-24285	Alive	TUMOR FREE	321										0	321	0	321			0	321
TCGA-J9-A8CL-01	TCGA-J9-A8CL	PRAD	66	MALE				Prostate Adenocarcinoma Acinar Type		2013		-24145	Alive	WITH TUMOR	405			Biochemical evidence of disease			132	[Unknown]			0	405	0	405			1	132
TCGA-J9-A8CM-01	TCGA-J9-A8CM	PRAD	66	MALE				Prostate Adenocarcinoma Acinar Type		2013		-24118	Alive	WITH TUMOR	463			Biochemical evidence of disease			344	Partial Remission/Response			0	463	0	463			1	344
TCGA-J9-A8CN-01	TCGA-J9-A8CN	PRAD	53	MALE				Prostate Adenocarcinoma Acinar Type		2011		-19662	Alive	TUMOR FREE	1237							Complete Remission/Response			0	1237	0	1237	0	1237	0	1237
TCGA-J9-A8CP-01	TCGA-J9-A8CP	PRAD	66	MALE				Prostate Adenocarcinoma Acinar Type		2013		-24299	Alive	TUMOR FREE	386							Complete Remission/Response			0	386	0	386	0	386	0	386
TCGA-KC-A4BL-01	TCGA-KC-A4BL	PRAD	65	MALE				Prostate Adenocarcinoma Acinar Type		2006		-24081	Alive	WITH TUMOR	934			Biochemical evidence of disease			193	Partial Remission/Response			0	934	0	934			1	193
TCGA-KC-A4BN-01	TCGA-KC-A4BN	PRAD	55	MALE				Prostate Adenocarcinoma Acinar Type		2009		-20392	Alive	TUMOR FREE	1815							Complete Remission/Response			0	1815	0	1815	0	1815	0	1815
TCGA-KC-A4BO-01	TCGA-KC-A4BO	PRAD	55	MALE				Prostate Adenocarcinoma Acinar Type		2010		-20368	Alive	TUMOR FREE	607							Complete Remission/Response			0	607	0	607	0	607	0	607
TCGA-KC-A4BR-01	TCGA-KC-A4BR	PRAD	75	MALE				Prostate Adenocarcinoma Acinar Type		2009		-27741	Alive	WITH TUMOR	1349			Biochemical evidence of disease			1022	Complete Remission/Response			0	1349	0	1349	1	1022	1	1022
TCGA-KC-A4BV-01	TCGA-KC-A4BV	PRAD	66	MALE				Prostate Adenocarcinoma Acinar Type		2010		-24138	Alive	WITH TUMOR	1328			Biochemical evidence of disease			1328	Complete Remission/Response			0	1328	0	1328	1	1328	1	1328
TCGA-KC-A7F3-01	TCGA-KC-A7F3	PRAD	67	MALE				Prostate Adenocarcinoma Acinar Type		2013		-24676	Alive	TUMOR FREE	665							Complete Remission/Response			0	665	0	665	0	665	0	665
TCGA-KC-A7F5-01	TCGA-KC-A7F5	PRAD	54	MALE				Prostate Adenocarcinoma Acinar Type		2013		-20015	Alive	TUMOR FREE	91							Complete Remission/Response			0	91	0	91	0	91	0	91
TCGA-KC-A7F6-01	TCGA-KC-A7F6	PRAD	63	MALE				Prostate Adenocarcinoma Acinar Type		2013		-23367	Alive	TUMOR FREE	263							Complete Remission/Response			0	263	0	263	0	263	0	263
TCGA-KC-A7FA-01	TCGA-KC-A7FA	PRAD	63	MALE				Prostate Adenocarcinoma Acinar Type		2013		-23208	Alive	TUMOR FREE	598							Complete Remission/Response			0	598	0	598	0	598	0	598
TCGA-KC-A7FD-01	TCGA-KC-A7FD	PRAD	62	MALE				Prostate Adenocarcinoma Acinar Type		2013		-22745	Alive	TUMOR FREE	270							Complete Remission/Response			0	270	0	270	0	270	0	270
TCGA-KC-A7FE-01	TCGA-KC-A7FE	PRAD	62	MALE				Prostate Adenocarcinoma Acinar Type		2013		-22718	Alive	TUMOR FREE	352							Complete Remission/Response			0	352	0	352	0	352	0	352
TCGA-KK-A59V-01	TCGA-KK-A59V	PRAD	64	MALE				Prostate Adenocarcinoma Acinar Type		2005		-23483	Alive	TUMOR FREE	3440							Complete Remission/Response			0	3440	0	3440	0	3440	0	3440
TCGA-KK-A59X-01	TCGA-KK-A59X	PRAD	55	MALE				Prostate Adenocarcinoma Acinar Type		2008		-20416	Alive	WITH TUMOR	2535			Locoregional Recurrence	Other, specify	Bladder	2233	[Unknown]			0	2535	0	2535			1	2233
TCGA-KK-A59Y-01	TCGA-KK-A59Y	PRAD	56	MALE				Prostate Adenocarcinoma Acinar Type		2009		-20768	Alive	TUMOR FREE	1968							Complete Remission/Response			0	1968	0	1968	0	1968	0	1968
TCGA-KK-A59Z-01	TCGA-KK-A59Z	PRAD	66	MALE				Prostate Adenocarcinoma Acinar Type		2007		-24306	Alive	TUMOR FREE	2628										0	2628	0	2628			0	2628
TCGA-KK-A5A1-01	TCGA-KK-A5A1	PRAD	72	MALE				Prostate Adenocarcinoma Acinar Type		2003		-26415	Dead			2469		Locoregional Recurrence			203	Partial Remission/Response			1	2469		2469			1	203
TCGA-KK-A6DY-01	TCGA-KK-A6DY	PRAD	50	MALE				Prostate Adenocarcinoma Acinar Type		2002		-18420	Alive	WITH TUMOR	4295										0	4295	0	4295			0	4295
TCGA-KK-A6E0-01	TCGA-KK-A6E0	PRAD	59	MALE				Prostate Adenocarcinoma Acinar Type		2011		-21700	Alive	TUMOR FREE	1483			Biochemical evidence of disease			941	Complete Remission/Response			0	1483	0	1483	1	941	1	941
TCGA-KK-A6E1-01	TCGA-KK-A6E1	PRAD	57	MALE				Prostate Adenocarcinoma Acinar Type		2008		-21063	Alive	TUMOR FREE	2198							Complete Remission/Response			0	2198	0	2198	0	2198	0	2198
TCGA-KK-A6E2-01	TCGA-KK-A6E2	PRAD	54	MALE				Prostate Adenocarcinoma Acinar Type		2000		-19974	Alive	TUMOR FREE	5024							Complete Remission/Response			0	5024	0	5024	0	5024	0	5024
TCGA-KK-A6E3-01	TCGA-KK-A6E3	PRAD	56	MALE				Prostate Adenocarcinoma Acinar Type		2004		-20547	Alive	TUMOR FREE	2056										0	2056	0	2056			0	2056
TCGA-KK-A6E4-01	TCGA-KK-A6E4	PRAD	69	MALE				Prostate Adenocarcinoma Acinar Type		2004		-25338	Dead	TUMOR FREE		3502						Complete Remission/Response			1	3502	0	3502	0	3502	0	3502
TCGA-KK-A6E5-01	TCGA-KK-A6E5	PRAD	63	MALE				Prostate Adenocarcinoma Acinar Type		2009		-23144	Alive	TUMOR FREE	2073							Complete Remission/Response			0	2073	0	2073	0	2073	0	2073
TCGA-KK-A6E6-01	TCGA-KK-A6E6	PRAD	69	MALE				Prostate Adenocarcinoma Acinar Type		2002		-25320	Alive	TUMOR FREE	3447										0	3447	0	3447			0	3447
TCGA-KK-A6E7-01	TCGA-KK-A6E7	PRAD	46	MALE				Prostate Adenocarcinoma Acinar Type		2007		-17074	Alive	WITH TUMOR	2760			Biochemical evidence of disease			925	Partial Remission/Response			0	2760	0	2760			1	925
TCGA-KK-A6E8-01	TCGA-KK-A6E8	PRAD	68	MALE				Prostate Adenocarcinoma Acinar Type		2007		-25026	Alive	TUMOR FREE	1770										0	1770	0	1770			0	1770
TCGA-KK-A7AP-01	TCGA-KK-A7AP	PRAD	55	MALE				Prostate Adenocarcinoma Acinar Type		2010		-20403	Alive		196							[Unknown]			0	196	0	196			0	196
TCGA-KK-A7AQ-01	TCGA-KK-A7AQ	PRAD	62	MALE				Prostate Adenocarcinoma Acinar Type		2010		-22731	Alive	TUMOR FREE	1610			Biochemical evidence of disease			1217	Complete Remission/Response			0	1610	0	1610	1	1217	1	1217
TCGA-KK-A7AU-01	TCGA-KK-A7AU	PRAD	63	MALE				Prostate Adenocarcinoma Acinar Type		2010		-23118	Alive	TUMOR FREE	1775			Biochemical evidence of disease			207	Progressive Disease			0	1775	0	1775			1	207
TCGA-KK-A7AV-01	TCGA-KK-A7AV	PRAD	58	MALE				Prostate Adenocarcinoma Acinar Type		2012		-21192	Alive	TUMOR FREE	822							Complete Remission/Response			0	822	0	822	0	822	0	822
TCGA-KK-A7AW-01	TCGA-KK-A7AW	PRAD	57	MALE				Prostate Adenocarcinoma Acinar Type		2010		-20869	Alive	TUMOR FREE	1054							[Unknown]			0	1054	0	1054			0	1054
TCGA-KK-A7AY-01	TCGA-KK-A7AY	PRAD	60	MALE				Prostate Adenocarcinoma Acinar Type		2010		-22220	Alive	TUMOR FREE	1754			Biochemical evidence of disease			1124	Complete Remission/Response			0	1754	0	1754	1	1124	1	1124
TCGA-KK-A7AZ-01	TCGA-KK-A7AZ	PRAD	56	MALE				Prostate Adenocarcinoma Acinar Type		2010		-20507	Alive		1519							[Unknown]			0	1519	0	1519			0	1519
TCGA-KK-A7B0-01	TCGA-KK-A7B0	PRAD	67	MALE				Prostate Adenocarcinoma Acinar Type		2011		-24756	Alive	TUMOR FREE	1329			Biochemical evidence of disease			606	Stable Disease			0	1329	0	1329			1	606
TCGA-KK-A7B1-01	TCGA-KK-A7B1	PRAD	65	MALE				Prostate Adenocarcinoma Acinar Type		2011		-23803	Alive		1063							Complete Remission/Response			0	1063	0	1063	0	1063	0	1063
TCGA-KK-A7B2-01	TCGA-KK-A7B2	PRAD	68	MALE				Prostate Adenocarcinoma Acinar Type		2012		-24845	Alive	WITH TUMOR	1099			Biochemical evidence of disease			692	Stable Disease			0	1099	0	1099			1	692
TCGA-KK-A7B3-01	TCGA-KK-A7B3	PRAD	62	MALE				Prostate Adenocarcinoma Acinar Type		2012		-22830	Alive	TUMOR FREE	899			Biochemical evidence of disease			294	Complete Remission/Response			0	899	0	899	1	294	1	294
TCGA-KK-A7B4-01	TCGA-KK-A7B4	PRAD	64	MALE				Prostate Adenocarcinoma Acinar Type		2012		-23644	Alive	WITH TUMOR	987			Biochemical evidence of disease			637	Stable Disease			0	987	0	987			1	637
TCGA-KK-A8I4-01	TCGA-KK-A8I4	PRAD	64	MALE				Prostate Adenocarcinoma Acinar Type		2008		-23706	Alive	WITH TUMOR	2259			Distant Metastasis	Bone		1162	Progressive Disease			0	2259	0	2259			1	1162
TCGA-KK-A8I5-01	TCGA-KK-A8I5	PRAD	55	MALE				Prostate Adenocarcinoma Acinar Type		2006		-20337	Alive	TUMOR FREE	3096							Complete Remission/Response			0	3096	0	3096	0	3096	0	3096
TCGA-KK-A8I6-01	TCGA-KK-A8I6	PRAD	58	MALE				Prostate Adenocarcinoma Acinar Type		2011		-21499	Alive	TUMOR FREE	668							Complete Remission/Response			0	668	0	668	0	668	0	668
TCGA-KK-A8I7-01	TCGA-KK-A8I7	PRAD	55	MALE				Prostate Adenocarcinoma Acinar Type		2009		-20256	Alive	TUMOR FREE	2002			Biochemical evidence of disease			1088	Progressive Disease			0	2002	0	2002			1	1088
TCGA-KK-A8I8-01	TCGA-KK-A8I8	PRAD	69	MALE				Prostate Adenocarcinoma Acinar Type		2012		-25546	Alive	TUMOR FREE	967							Complete Remission/Response			0	967	0	967	0	967	0	967
TCGA-KK-A8I9-01	TCGA-KK-A8I9	PRAD	61	MALE				Prostate Adenocarcinoma Acinar Type		2012		-22295	Alive	WITH TUMOR	1001			Biochemical evidence of disease			940	Complete Remission/Response			0	1001	0	1001	1	940	1	940
TCGA-KK-A8IA-01	TCGA-KK-A8IA	PRAD	69	MALE				Prostate Adenocarcinoma Acinar Type		2009		-25284	Alive		1931							[Unknown]			0	1931	0	1931			0	1931
TCGA-KK-A8IB-01	TCGA-KK-A8IB	PRAD	65	MALE				Prostate Adenocarcinoma Acinar Type		2012		-24041	Alive		83							[Unknown]			0	83	0	83			0	83
TCGA-KK-A8IC-01	TCGA-KK-A8IC	PRAD	54	MALE				Prostate Adenocarcinoma Acinar Type		2008		-19902	Alive	WITH TUMOR	2051			Biochemical evidence of disease			1060	Progressive Disease			0	2051	0	2051			1	1060
TCGA-KK-A8ID-01	TCGA-KK-A8ID	PRAD	70	MALE				Prostate Adenocarcinoma Acinar Type		2009		-25851	Alive	TUMOR FREE	2107							Complete Remission/Response			0	2107	0	2107	0	2107	0	2107
TCGA-KK-A8IF-01	TCGA-KK-A8IF	PRAD	57	MALE				Prostate Adenocarcinoma Acinar Type		2007		-20888	Alive	WITH TUMOR	804			Biochemical evidence of disease			648	[Unknown]			0	804	0	804			1	648
TCGA-KK-A8IG-01	TCGA-KK-A8IG	PRAD	55	MALE				Prostate Adenocarcinoma Acinar Type		2008		-20266	Alive	TUMOR FREE	2505							Complete Remission/Response			0	2505	0	2505	0	2505	0	2505
TCGA-KK-A8IH-01	TCGA-KK-A8IH	PRAD	50	MALE				Prostate Adenocarcinoma Acinar Type		2009		-18560	Alive	TUMOR FREE	2013							Complete Remission/Response			0	2013	0	2013	0	2013	0	2013
TCGA-KK-A8II-01	TCGA-KK-A8II	PRAD	61	MALE				Prostate Adenocarcinoma, Other Subtype		2004		-22460	Dead	WITH TUMOR		3467	[Unknown]	Biochemical evidence of disease			626	Progressive Disease			1	3467	1	3467			1	626
TCGA-KK-A8IJ-01	TCGA-KK-A8IJ	PRAD	59	MALE				Prostate Adenocarcinoma Acinar Type		2009		-21793	Alive		1559			New Primary Tumor	Other, specify	Melanoma in situ of the right midback	307	[Unknown]			0	1559	0	1559			1	307
TCGA-KK-A8IK-01	TCGA-KK-A8IK	PRAD	56	MALE				Prostate Adenocarcinoma Acinar Type		2008		-20594	Alive	TUMOR FREE	2052							Complete Remission/Response			0	2052	0	2052	0	2052	0	2052
TCGA-KK-A8IL-01	TCGA-KK-A8IL	PRAD	65	MALE				Prostate Adenocarcinoma Acinar Type		2009		-23849	Dead			628	[Unknown]					[Unknown]			1	628		628			0	628
TCGA-KK-A8IM-01	TCGA-KK-A8IM	PRAD	55	MALE				Prostate Adenocarcinoma Acinar Type		2009		-20425	Alive	TUMOR FREE	1915							Complete Remission/Response			0	1915	0	1915	0	1915	0	1915
TCGA-M7-A71Y-01	TCGA-M7-A71Y	PRAD	55	MALE				Prostate Adenocarcinoma Acinar Type		2013		-20357	Alive	TUMOR FREE	493							Complete Remission/Response			0	493	0	493	0	493	0	493
TCGA-M7-A71Z-01	TCGA-M7-A71Z	PRAD	62	MALE				Prostate Adenocarcinoma Acinar Type		2013		-22785	Alive	TUMOR FREE	643							Complete Remission/Response			0	643	0	643	0	643	0	643
TCGA-M7-A720-01	TCGA-M7-A720	PRAD	53	MALE				Prostate Adenocarcinoma Acinar Type		2013		-19642	Alive	TUMOR FREE	384							Complete Remission/Response			0	384	0	384	0	384	0	384
TCGA-M7-A721-01	TCGA-M7-A721	PRAD	70	MALE				Prostate Adenocarcinoma Acinar Type		2012		-25585	Alive	TUMOR FREE	400							Complete Remission/Response			0	400	0	400	0	400	0	400
TCGA-M7-A722-01	TCGA-M7-A722	PRAD	65	MALE				Prostate Adenocarcinoma Acinar Type		2011		-23880	Alive	TUMOR FREE	1060			Biochemical evidence of disease			559	Partial Remission/Response			0	1060	0	1060			1	559
TCGA-M7-A723-01	TCGA-M7-A723	PRAD	54	MALE				Prostate Adenocarcinoma Acinar Type		2012		-20064	Alive	TUMOR FREE	763							Complete Remission/Response			0	763	0	763	0	763	0	763
TCGA-M7-A724-01	TCGA-M7-A724	PRAD	64	MALE				Prostate Adenocarcinoma Acinar Type		2012		-23595	Alive	WITH TUMOR	889							Progressive Disease			0	889	0	889			0	889
TCGA-M7-A725-01	TCGA-M7-A725	PRAD	56	MALE				Prostate Adenocarcinoma Acinar Type		2012		-20474	Alive	TUMOR FREE	573							Complete Remission/Response			0	573	0	573	0	573	0	573
TCGA-MG-AAMC-01	TCGA-MG-AAMC	PRAD	59	MALE				Prostate Adenocarcinoma Acinar Type		2013		-21846	Alive	TUMOR FREE	173							Complete Remission/Response			0	173	0	173	0	173	0	173
TCGA-QU-A6IL-01	TCGA-QU-A6IL	PRAD	64	MALE				Prostate Adenocarcinoma Acinar Type		2002		-23710	Alive	TUMOR FREE	97							Complete Remission/Response			0	97	0	97	0	97	0	97
TCGA-QU-A6IM-01	TCGA-QU-A6IM	PRAD	59	MALE				Prostate Adenocarcinoma Acinar Type		2003		-21792	Alive	TUMOR FREE	1247							Complete Remission/Response			0	1247	0	1247	0	1247	0	1247
TCGA-QU-A6IN-01	TCGA-QU-A6IN	PRAD	61	MALE				Prostate Adenocarcinoma Acinar Type		2003		-22286	Alive	TUMOR FREE	4264							Complete Remission/Response			0	4264	0	4264	0	4264	0	4264
TCGA-QU-A6IO-01	TCGA-QU-A6IO	PRAD	53	MALE				Prostate Adenocarcinoma Acinar Type		2003		-19564	Alive	TUMOR FREE	3716							Complete Remission/Response			0	3716	0	3716	0	3716	0	3716
TCGA-QU-A6IP-01	TCGA-QU-A6IP	PRAD	66	MALE				Prostate Adenocarcinoma Acinar Type		2004		-24212	Alive	TUMOR FREE	2620							Complete Remission/Response			0	2620	0	2620	0	2620	0	2620
TCGA-SU-A7E7-01	TCGA-SU-A7E7	PRAD	60	MALE				Prostate Adenocarcinoma Acinar Type		2013		-22185	Alive	TUMOR FREE	551							Complete Remission/Response			0	551	0	551	0	551	0	551
TCGA-TK-A8OK-01	TCGA-TK-A8OK	PRAD	73	MALE				Prostate Adenocarcinoma Acinar Type		2013		-26976	Alive	TUMOR FREE	27							[Unknown]			0	27	0	27			0	27
TCGA-TP-A8TT-01	TCGA-TP-A8TT	PRAD	64	MALE				Prostate Adenocarcinoma Acinar Type		2013		-23476	Alive		526							Partial Remission/Response			0	526	0	526			0	526
TCGA-TP-A8TV-01	TCGA-TP-A8TV	PRAD	62	MALE				Prostate Adenocarcinoma Acinar Type		2013		-22872	Alive	TUMOR FREE	610							Complete Remission/Response			0	610	0	610	0	610	0	610
TCGA-V1-A8MF-01	TCGA-V1-A8MF	PRAD	65	MALE				Prostate Adenocarcinoma Acinar Type				-24090	Alive		1449							Complete Remission/Response			0	1449	0	1449	0	1449	0	1449
TCGA-V1-A8MG-01	TCGA-V1-A8MG	PRAD	53	MALE				Prostate Adenocarcinoma Acinar Type				-19710	Alive		857							Complete Remission/Response			0	857	0	857	0	857	0	857
TCGA-V1-A8MJ-01	TCGA-V1-A8MJ	PRAD	58	MALE				Prostate Adenocarcinoma Acinar Type				-21535	Alive		1791							Progressive Disease			0	1791	0	1791			0	1791
TCGA-V1-A8MK-01	TCGA-V1-A8MK	PRAD	41	MALE				Prostate Adenocarcinoma Acinar Type				-15330	Alive		508							Complete Remission/Response			0	508	0	508	0	508	0	508
TCGA-V1-A8ML-01	TCGA-V1-A8ML	PRAD	63	MALE				Prostate Adenocarcinoma Acinar Type				-23360	Alive		448							Complete Remission/Response			0	448	0	448	0	448	0	448
TCGA-V1-A8MM-01	TCGA-V1-A8MM	PRAD	60	MALE				Prostate Adenocarcinoma Acinar Type				-22265	Alive		1195			Biochemical evidence of disease			990	Complete Remission/Response			0	1195	0	1195	1	990	1	990
TCGA-V1-A8MU-01	TCGA-V1-A8MU	PRAD	56	MALE				Prostate Adenocarcinoma Acinar Type				-20805	Alive		1876							Progressive Disease			0	1876	0	1876			0	1876
TCGA-V1-A8WL-01	TCGA-V1-A8WL	PRAD	64	MALE				Prostate Adenocarcinoma Acinar Type				-23725	Alive		1948							Complete Remission/Response			0	1948	0	1948	0	1948	0	1948
TCGA-V1-A8WN-01	TCGA-V1-A8WN	PRAD	47	MALE				Prostate Adenocarcinoma Acinar Type				-17520	Alive		924							Complete Remission/Response			0	924	0	924	0	924	0	924
TCGA-V1-A8WS-01	TCGA-V1-A8WS	PRAD	56	MALE				Prostate Adenocarcinoma Acinar Type				-20805	Alive		474							Progressive Disease			0	474	0	474			0	474
TCGA-V1-A8WV-01	TCGA-V1-A8WV	PRAD	52	MALE				Prostate Adenocarcinoma Acinar Type				-19345	Alive		686							Complete Remission/Response			0	686	0	686	0	686	0	686
TCGA-V1-A8WW-01	TCGA-V1-A8WW	PRAD	59	MALE				Prostate Adenocarcinoma Acinar Type				-21900	Alive		1078							Complete Remission/Response			0	1078	0	1078	0	1078	0	1078
TCGA-V1-A8X3-01	TCGA-V1-A8X3	PRAD	51	MALE				Prostate Adenocarcinoma Acinar Type				-18980	Alive		202							Complete Remission/Response			0	202	0	202	0	202	0	202
TCGA-V1-A9O5-06	TCGA-V1-A9O5	PRAD	64	MALE				Prostate Adenocarcinoma Acinar Type				-23725	Alive		1932			Biochemical evidence of disease			124	Complete Remission/Response			0	1932	0	1932	1	124	1	124
TCGA-V1-A9O5-01	TCGA-V1-A9O5	PRAD	64	MALE				Prostate Adenocarcinoma Acinar Type				-23725	Alive		1932			Biochemical evidence of disease			124	Complete Remission/Response			0	1932	0	1932	1	124	1	124
TCGA-V1-A9O7-01	TCGA-V1-A9O7	PRAD	60	MALE				Prostate Adenocarcinoma Acinar Type				-22265	Alive		2499			Biochemical evidence of disease			819	Progressive Disease			0	2499	0	2499			1	819
TCGA-V1-A9O9-01	TCGA-V1-A9O9	PRAD	56	MALE				Prostate Adenocarcinoma Acinar Type				-20805	Alive		2870							Complete Remission/Response			0	2870	0	2870	0	2870	0	2870
TCGA-V1-A9OA-01	TCGA-V1-A9OA	PRAD	61	MALE				Prostate Adenocarcinoma Acinar Type				-22630	Alive		636							Complete Remission/Response			0	636	0	636	0	636	0	636
TCGA-V1-A9OF-01	TCGA-V1-A9OF	PRAD	49	MALE				Prostate Adenocarcinoma Acinar Type				-18250	Alive		1184							Complete Remission/Response			0	1184	0	1184	0	1184	0	1184
TCGA-V1-A9OH-01	TCGA-V1-A9OH	PRAD	63	MALE				Prostate Adenocarcinoma Acinar Type				-23360	Alive		2403							Complete Remission/Response			0	2403	0	2403	0	2403	0	2403
TCGA-V1-A9OL-01	TCGA-V1-A9OL	PRAD	65	MALE				Prostate Adenocarcinoma Acinar Type				-24090	Alive		1913			Biochemical evidence of disease			105	Complete Remission/Response			0	1913	0	1913	1	105	1	105
TCGA-V1-A9OQ-01	TCGA-V1-A9OQ	PRAD	67	MALE				Prostate Adenocarcinoma Acinar Type				-24820	Alive		371							Complete Remission/Response			0	371	0	371	0	371	0	371
TCGA-V1-A9OT-01	TCGA-V1-A9OT	PRAD	61	MALE				Prostate Adenocarcinoma Acinar Type				-22630	Alive		476			Biochemical evidence of disease			292	Progressive Disease			0	476	0	476			1	292
TCGA-V1-A9OX-01	TCGA-V1-A9OX	PRAD	56	MALE				Prostate Adenocarcinoma Acinar Type				-20805	Alive		1134							Partial Remission/Response			0	1134	0	1134			0	1134
TCGA-V1-A9OY-01	TCGA-V1-A9OY	PRAD	57	MALE				Prostate Adenocarcinoma Acinar Type				-21170	Alive		1067							Complete Remission/Response			0	1067	0	1067	0	1067	0	1067
TCGA-V1-A9Z7-01	TCGA-V1-A9Z7	PRAD	54	MALE				Prostate Adenocarcinoma Acinar Type				-20075	Alive		874							Complete Remission/Response			0	874	0	874	0	874	0	874
TCGA-V1-A9Z8-01	TCGA-V1-A9Z8	PRAD	59	MALE				Prostate Adenocarcinoma Acinar Type				-21900	Alive	TUMOR FREE	827							Complete Remission/Response			0	827	0	827	0	827	0	827
TCGA-V1-A9Z9-01	TCGA-V1-A9Z9	PRAD	63	MALE				Prostate Adenocarcinoma Acinar Type				-23360	Alive	TUMOR FREE	540							Complete Remission/Response			0	540	0	540	0	540	0	540
TCGA-V1-A9ZG-01	TCGA-V1-A9ZG	PRAD	64	MALE				Prostate Adenocarcinoma Acinar Type				-23725	Alive	TUMOR FREE	1517							Complete Remission/Response			0	1517	0	1517	0	1517	0	1517
TCGA-V1-A9ZI-01	TCGA-V1-A9ZI	PRAD	68	MALE				Prostate Adenocarcinoma Acinar Type				-25185	Alive		1640							Progressive Disease			0	1640	0	1640			0	1640
TCGA-V1-A9ZK-01	TCGA-V1-A9ZK	PRAD	68	MALE				Prostate Adenocarcinoma Acinar Type				-25185	Alive	TUMOR FREE	1383							Complete Remission/Response			0	1383	0	1383	0	1383	0	1383
TCGA-V1-A9ZR-01	TCGA-V1-A9ZR	PRAD	68	MALE				Prostate Adenocarcinoma Acinar Type				-25185	Alive	TUMOR FREE	1361							Complete Remission/Response			0	1361	0	1361	0	1361	0	1361
TCGA-VN-A88I-01	TCGA-VN-A88I	PRAD	59	MALE				Prostate Adenocarcinoma Acinar Type		2011		-21576	Alive	WITH TUMOR	269							Partial Remission/Response			0	269	0	269			0	269
TCGA-VN-A88K-01	TCGA-VN-A88K	PRAD	58	MALE				Prostate Adenocarcinoma Acinar Type		2011		-21524	Alive		776							Complete Remission/Response			0	776	0	776	0	776	0	776
TCGA-VN-A88L-01	TCGA-VN-A88L	PRAD	54	MALE				Prostate Adenocarcinoma Acinar Type		2012		-20026	Alive	TUMOR FREE	746							Complete Remission/Response			0	746	0	746	0	746	0	746
TCGA-VN-A88M-01	TCGA-VN-A88M	PRAD	55	MALE				Prostate Adenocarcinoma Acinar Type		2013		-20157	Alive	TUMOR FREE	189							Complete Remission/Response			0	189	0	189	0	189	0	189
TCGA-VN-A88N-01	TCGA-VN-A88N	PRAD	62	MALE				Prostate Adenocarcinoma Acinar Type		2013		-22695	Alive	TUMOR FREE	766							Complete Remission/Response			0	766	0	766	0	766	0	766
TCGA-VN-A88O-01	TCGA-VN-A88O	PRAD	49	MALE				Prostate Adenocarcinoma Acinar Type		2012		-17945	Alive	TUMOR FREE	481							Complete Remission/Response			0	481	0	481	0	481	0	481
TCGA-VN-A88P-01	TCGA-VN-A88P	PRAD	60	MALE				Prostate Adenocarcinoma Acinar Type		2011		-21916	Alive	TUMOR FREE	1260							Complete Remission/Response			0	1260	0	1260	0	1260	0	1260
TCGA-VN-A88Q-01	TCGA-VN-A88Q	PRAD	60	MALE				Prostate Adenocarcinoma, Other Subtype		2010		-22087	Alive	TUMOR FREE	1366							Complete Remission/Response			0	1366	0	1366	0	1366	0	1366
TCGA-VN-A88R-01	TCGA-VN-A88R	PRAD	53	MALE				Prostate Adenocarcinoma Acinar Type		2012		-19513	Alive		784			Biochemical evidence of disease			512	Partial Remission/Response			0	784	0	784			1	512
TCGA-VN-A943-01	TCGA-VN-A943	PRAD	71	MALE				Prostate Adenocarcinoma Acinar Type		2013		-26162	Alive	TUMOR FREE	496							Complete Remission/Response			0	496	0	496	0	496	0	496
TCGA-VP-A872-01	TCGA-VP-A872	PRAD	60	MALE				Prostate Adenocarcinoma, Other Subtype		2005		-22098	Alive	TUMOR FREE	3631							Complete Remission/Response			0	3631	0	3631	0	3631	0	3631
TCGA-VP-A875-01	TCGA-VP-A875	PRAD	67	MALE				Prostate Adenocarcinoma Acinar Type		2005		-24742	Alive	TUMOR FREE	2309							Complete Remission/Response			0	2309	0	2309	0	2309	0	2309
TCGA-VP-A876-01	TCGA-VP-A876	PRAD	46	MALE				Prostate Adenocarcinoma Acinar Type		2005		-16934	Alive	TUMOR FREE	3333							Complete Remission/Response			0	3333	0	3333	0	3333	0	3333
TCGA-VP-A878-01	TCGA-VP-A878	PRAD	58	MALE				Prostate Adenocarcinoma Acinar Type		2006		-21402	Alive	WITH TUMOR	3130			Biochemical evidence of disease			98	Partial Remission/Response			0	3130	0	3130			1	98
TCGA-VP-A879-01	TCGA-VP-A879	PRAD	70	MALE				Prostate Adenocarcinoma Acinar Type		2006		-25799	Dead	TUMOR FREE		728	[Unknown]					Complete Remission/Response			1	728	0	728	0	728	0	728
TCGA-VP-A87B-01	TCGA-VP-A87B	PRAD	63	MALE				Prostate Adenocarcinoma Acinar Type		2007		-23271	Alive	WITH TUMOR	2722			New Primary Tumor	Lung		2473	Complete Remission/Response			0	2722	0	2722	0	2722	1	2473
TCGA-VP-A87C-01	TCGA-VP-A87C	PRAD	67	MALE				Prostate Adenocarcinoma Acinar Type		2007		-24608	Alive	TUMOR FREE	1690							Complete Remission/Response			0	1690	0	1690	0	1690	0	1690
TCGA-VP-A87D-01	TCGA-VP-A87D	PRAD	54	MALE				Prostate Adenocarcinoma Acinar Type		2007		-19818	Alive	TUMOR FREE	1853			Biochemical evidence of disease			1194	Complete Remission/Response			0	1853	0	1853	1	1194	1	1194
TCGA-VP-A87E-01	TCGA-VP-A87E	PRAD	59	MALE				Prostate Adenocarcinoma Acinar Type		2008		-21811	Alive	TUMOR FREE	2037							Complete Remission/Response			0	2037	0	2037	0	2037	0	2037
TCGA-VP-A87H-01	TCGA-VP-A87H	PRAD	76	MALE				Prostate Adenocarcinoma Acinar Type		2009		-28060	Alive	TUMOR FREE	663							Complete Remission/Response			0	663	0	663	0	663	0	663
TCGA-VP-A87J-01	TCGA-VP-A87J	PRAD	56	MALE				Prostate Adenocarcinoma Acinar Type		2010		-20792	Alive	TUMOR FREE	1774							Complete Remission/Response			0	1774	0	1774	0	1774	0	1774
TCGA-VP-A87K-01	TCGA-VP-A87K	PRAD	63	MALE				Prostate Adenocarcinoma, Other Subtype		2010		-23030	Alive	TUMOR FREE	1306			Biochemical evidence of disease			533	Complete Remission/Response			0	1306	0	1306	1	533	1	533
TCGA-VP-AA1N-01	TCGA-VP-AA1N	PRAD	70	MALE				Prostate Adenocarcinoma Acinar Type		2008		-25781	Alive	TUMOR FREE	1365							Complete Remission/Response			0	1365	0	1365	0	1365	0	1365
TCGA-WW-A8ZI-01	TCGA-WW-A8ZI	PRAD	70	MALE				Prostate Adenocarcinoma Acinar Type		2013		-25593	Alive	TUMOR FREE	449							Complete Remission/Response			0	449	0	449	0	449	0	449
TCGA-X4-A8KQ-01	TCGA-X4-A8KQ	PRAD	65	MALE				Prostate Adenocarcinoma Acinar Type		2010		-23999	Alive	WITH TUMOR	1383							Progressive Disease			0	1383	0	1383			0	1383
TCGA-X4-A8KS-01	TCGA-X4-A8KS	PRAD	61	MALE				Prostate Adenocarcinoma Acinar Type		2011		-22571	Alive	TUMOR FREE	979							Stable Disease			0	979	0	979			0	979
TCGA-XA-A8JR-01	TCGA-XA-A8JR	PRAD	68	MALE				Prostate Adenocarcinoma Acinar Type		2013		-25090	Alive	TUMOR FREE	376							Complete Remission/Response			0	376	0	376	0	376	0	376
TCGA-XJ-A83F-01	TCGA-XJ-A83F	PRAD	67	MALE				Prostate Adenocarcinoma Acinar Type		2011			Alive	TUMOR FREE	1127							Complete Remission/Response			0	1127	0	1127	0	1127	0	1127
TCGA-XJ-A83G-01	TCGA-XJ-A83G	PRAD	51	MALE				Prostate Adenocarcinoma Acinar Type		2010			Alive	TUMOR FREE	1461							Complete Remission/Response			0	1461	0	1461	0	1461	0	1461
TCGA-XJ-A83H-01	TCGA-XJ-A83H	PRAD	57	MALE				Prostate Adenocarcinoma Acinar Type		2007			Alive		1280							Partial Remission/Response			0	1280	0	1280			0	1280
TCGA-XJ-A9DI-01	TCGA-XJ-A9DI	PRAD	62	MALE				Prostate Adenocarcinoma Acinar Type		2009			Alive	TUMOR FREE	1461							Complete Remission/Response			0	1461	0	1461	0	1461	0	1461
TCGA-XJ-A9DK-01	TCGA-XJ-A9DK	PRAD	63	MALE				Prostate Adenocarcinoma Acinar Type		2007			Alive	TUMOR FREE	275							Complete Remission/Response			0	275	0	275	0	275	0	275
TCGA-XJ-A9DQ-01	TCGA-XJ-A9DQ	PRAD	48	MALE				Prostate Adenocarcinoma Acinar Type		2007			Alive		91							[Unknown]			0	91	0	91			0	91
TCGA-XJ-A9DX-01	TCGA-XJ-A9DX	PRAD	51	MALE				Prostate Adenocarcinoma Acinar Type		2012			Alive	TUMOR FREE	973							Partial Remission/Response			0	973	0	973			0	973
TCGA-XK-AAIR-01	TCGA-XK-AAIR	PRAD	75	MALE				Prostate Adenocarcinoma Acinar Type		2011		-27703	Alive	TUMOR FREE	972							Complete Remission/Response			0	972	0	972	0	972	0	972
TCGA-XK-AAIV-01	TCGA-XK-AAIV	PRAD	63	MALE				Prostate Adenocarcinoma Acinar Type		2011		-23325	Alive	TUMOR FREE	1133							Complete Remission/Response			0	1133	0	1133	0	1133	0	1133
TCGA-XK-AAIW-01	TCGA-XK-AAIW	PRAD	78	MALE				Prostate Adenocarcinoma Acinar Type		2011		-28721	Alive	TUMOR FREE	1218			New Primary Tumor			427	Complete Remission/Response			0	1218	0	1218	0	1218	1	427
TCGA-XK-AAJ3-01	TCGA-XK-AAJ3	PRAD	56	MALE				Prostate Adenocarcinoma Acinar Type		2010		-20604	Alive	TUMOR FREE	1262							Complete Remission/Response			0	1262	0	1262	0	1262	0	1262
TCGA-XK-AAJA-01	TCGA-XK-AAJA	PRAD	62	MALE				Prostate Adenocarcinoma Acinar Type		2010		-22771	Alive		930							Complete Remission/Response			0	930	0	930	0	930	0	930
TCGA-XK-AAJP-01	TCGA-XK-AAJP	PRAD	66	MALE				Prostate Adenocarcinoma Acinar Type		2011		-24320	Alive	TUMOR FREE	1259							Complete Remission/Response			0	1259	0	1259	0	1259	0	1259
TCGA-XK-AAJR-01	TCGA-XK-AAJR	PRAD	61	MALE				Prostate Adenocarcinoma Acinar Type		2011		-22643	Alive	TUMOR FREE	1124			Biochemical evidence of disease			131	Complete Remission/Response			0	1124	0	1124	1	131	1	131
TCGA-XK-AAJT-01	TCGA-XK-AAJT	PRAD	75	MALE				Prostate Adenocarcinoma Acinar Type		2010		-27428	Alive	TUMOR FREE	1434							Partial Remission/Response			0	1434	0	1434			0	1434
TCGA-XK-AAJU-01	TCGA-XK-AAJU	PRAD	65	MALE				Prostate Adenocarcinoma Acinar Type		2010		-23958	Alive	TUMOR FREE	1576							Complete Remission/Response			0	1576	0	1576	0	1576	0	1576
TCGA-XK-AAK1-01	TCGA-XK-AAK1	PRAD	62	MALE				Prostate Adenocarcinoma Acinar Type		2012		-22965	Alive	TUMOR FREE	979							Complete Remission/Response			0	979	0	979	0	979	0	979
TCGA-XQ-A8TA-01	TCGA-XQ-A8TA	PRAD	59	MALE				Prostate Adenocarcinoma Acinar Type		2012		-21889	Dead	WITH TUMOR		146	Prostate Cancer					Progressive Disease			1	146	1	146			1	146
TCGA-XQ-A8TB-01	TCGA-XQ-A8TB	PRAD	67	MALE				Prostate Adenocarcinoma Acinar Type		2012		-24623	Alive	TUMOR FREE	770							Complete Remission/Response			0	770	0	770	0	770	0	770
TCGA-Y6-A8TL-01	TCGA-Y6-A8TL	PRAD	65	MALE				Prostate Adenocarcinoma Acinar Type		2012		-23776	Alive	TUMOR FREE	992										0	992	0	992			0	992
TCGA-Y6-A9XI-01	TCGA-Y6-A9XI	PRAD	72	MALE				Prostate Adenocarcinoma Acinar Type		2012		-26471	Alive	TUMOR FREE	526							Complete Remission/Response			0	526	0	526	0	526	0	526
TCGA-YJ-A8SW-01	TCGA-YJ-A8SW	PRAD	67	MALE				Prostate Adenocarcinoma, Other Subtype		2008			Alive		148							[Unknown]			0	148	0	148			0	148
TCGA-YL-A8HJ-01	TCGA-YL-A8HJ	PRAD	58	MALE				Prostate Adenocarcinoma, Other Subtype		2009		-21416	Alive	TUMOR FREE	1611							Complete Remission/Response			0	1611	0	1611	0	1611	0	1611
TCGA-YL-A8HK-01	TCGA-YL-A8HK	PRAD	59	MALE				Prostate Adenocarcinoma Acinar Type		2009		-21850	Alive	WITH TUMOR	1491			Biochemical evidence of disease			1376	Complete Remission/Response			0	1491	0	1491	1	1376	1	1376
TCGA-YL-A8HL-01	TCGA-YL-A8HL	PRAD	58	MALE				Prostate Adenocarcinoma Acinar Type		2010		-21249	Alive		1565							Stable Disease			0	1565	0	1565			0	1565
TCGA-YL-A8HM-01	TCGA-YL-A8HM	PRAD	66	MALE				Prostate Adenocarcinoma Acinar Type		2010		-24121	Alive	WITH TUMOR	1482			Biochemical evidence of disease			1473	Complete Remission/Response			0	1482	0	1482	1	1473	1	1473
TCGA-YL-A8HO-01	TCGA-YL-A8HO	PRAD	67	MALE				Prostate Adenocarcinoma Acinar Type		2008		-24509	Alive	WITH TUMOR	2304			Biochemical evidence of disease			1068	Stable Disease			0	2304	0	2304			1	1068
TCGA-YL-A8S8-01	TCGA-YL-A8S8	PRAD	68	MALE				Prostate Adenocarcinoma Acinar Type		2008		-25119	Alive	WITH TUMOR	1890			Biochemical evidence of disease			679	Stable Disease			0	1890	0	1890			1	679
TCGA-YL-A8S9-01	TCGA-YL-A8S9	PRAD	63	MALE				Prostate Adenocarcinoma Acinar Type		2008		-23204	Alive		1842			Locoregional Recurrence			1006	Stable Disease			0	1842	0	1842			1	1006
TCGA-YL-A8SA-01	TCGA-YL-A8SA	PRAD	69	MALE				Prostate Adenocarcinoma Acinar Type		2009		-25340	Alive		512							Stable Disease			0	512	0	512			0	512
TCGA-YL-A8SB-01	TCGA-YL-A8SB	PRAD	62	MALE				Prostate Adenocarcinoma Acinar Type		2010		-22991	Alive	WITH TUMOR	1719			Biochemical evidence of disease			1384	Stable Disease			0	1719	0	1719			1	1384
TCGA-YL-A8SC-01	TCGA-YL-A8SC	PRAD	66	MALE				Prostate Adenocarcinoma Acinar Type		2010		-24206	Alive	WITH TUMOR	1261			Biochemical evidence of disease			152	Partial Remission/Response			0	1261	0	1261			1	152
TCGA-YL-A8SF-01	TCGA-YL-A8SF	PRAD	62	MALE				Prostate Adenocarcinoma Acinar Type		2010		-22844	Alive		1373							Stable Disease			0	1373	0	1373			0	1373
TCGA-YL-A8SH-01	TCGA-YL-A8SH	PRAD	69	MALE				Prostate Adenocarcinoma Acinar Type		2009		-25395	Dead	TUMOR FREE		875	Other, non-malignant disease					Complete Remission/Response			1	875	0	875	0	875	0	875
TCGA-YL-A8SI-01	TCGA-YL-A8SI	PRAD	69	MALE				Prostate Adenocarcinoma Acinar Type		2010		-25292	Alive	TUMOR FREE	1614			Biochemical evidence of disease			1423	Complete Remission/Response			0	1614	0	1614	1	1423	1	1423
TCGA-YL-A8SJ-01	TCGA-YL-A8SJ	PRAD	60	MALE				Prostate Adenocarcinoma Acinar Type		2010		-21916	Alive	WITH TUMOR	1395			Biochemical evidence of disease			752	Complete Remission/Response			0	1395	0	1395	1	752	1	752
TCGA-YL-A8SK-01	TCGA-YL-A8SK	PRAD	67	MALE				Prostate Adenocarcinoma Acinar Type		2010		-24759	Alive		1408							Stable Disease			0	1408	0	1408			0	1408
TCGA-YL-A8SL-01	TCGA-YL-A8SL	PRAD	74	MALE				Prostate Adenocarcinoma Acinar Type		2011		-27033	Alive	TUMOR FREE	987							Complete Remission/Response			0	987	0	987	0	987	0	987
TCGA-YL-A8SO-01	TCGA-YL-A8SO	PRAD	64	MALE				Prostate Adenocarcinoma Acinar Type		2004		-23584	Alive		3479							Stable Disease			0	3479	0	3479			0	3479
TCGA-YL-A8SP-01	TCGA-YL-A8SP	PRAD	58	MALE				Prostate Adenocarcinoma Acinar Type		2008		-21455	Alive	WITH TUMOR	2366			Biochemical evidence of disease			2036	Stable Disease			0	2366	0	2366			1	2036
TCGA-YL-A8SQ-01	TCGA-YL-A8SQ	PRAD	61	MALE				Prostate Adenocarcinoma Acinar Type		2008		-22482	Alive	WITH TUMOR	2083			Biochemical evidence of disease			329	Stable Disease			0	2083	0	2083			1	329
TCGA-YL-A8SR-01	TCGA-YL-A8SR	PRAD	64	MALE				Prostate Adenocarcinoma Acinar Type		2011		-23488	Alive		273							Stable Disease			0	273	0	273			0	273
TCGA-YL-A9WH-01	TCGA-YL-A9WH	PRAD	67	MALE				Prostate Adenocarcinoma Acinar Type		2011		-24755	Alive		427							Stable Disease			0	427	0	427			0	427
TCGA-YL-A9WI-01	TCGA-YL-A9WI	PRAD	63	MALE				Prostate Adenocarcinoma Acinar Type		2010		-23184	Alive	TUMOR FREE	1623							Stable Disease			0	1623	0	1623			0	1623
TCGA-YL-A9WJ-01	TCGA-YL-A9WJ	PRAD	47	MALE				Prostate Adenocarcinoma Acinar Type		2008		-17322	Dead	WITH TUMOR		1855	Prostate Cancer	Distant Metastasis	Other, specify	Neck	1476	Progressive Disease			1	1855	1	1855			1	1476
TCGA-YL-A9WK-01	TCGA-YL-A9WK	PRAD	63	MALE				Prostate Adenocarcinoma Acinar Type		2008		-23272	Alive	WITH TUMOR	2136			Biochemical evidence of disease			1009	Stable Disease			0	2136	0	2136			1	1009
TCGA-YL-A9WL-01	TCGA-YL-A9WL	PRAD	59	MALE				Prostate Adenocarcinoma Acinar Type		2011		-21626	Alive	WITH TUMOR	740			Biochemical evidence of disease			740	Complete Remission/Response			0	740	0	740	1	740	1	740
TCGA-YL-A9WX-01	TCGA-YL-A9WX	PRAD	68	MALE				Prostate Adenocarcinoma Acinar Type		2009		-25008	Alive	WITH TUMOR	1518			Biochemical evidence of disease			1506	Stable Disease			0	1518	0	1518			1	1506
TCGA-YL-A9WY-01	TCGA-YL-A9WY	PRAD	57	MALE				Prostate Adenocarcinoma Acinar Type		2011		-21164	Alive	WITH TUMOR	1098			Biochemical evidence of disease			765	Stable Disease			0	1098	0	1098			1	765
TCGA-ZG-A8QW-01	TCGA-ZG-A8QW	PRAD	72	MALE				Prostate Adenocarcinoma Acinar Type		2013		-26632	Alive	TUMOR FREE	94							Progressive Disease			0	94	0	94			0	94
TCGA-ZG-A8QX-01	TCGA-ZG-A8QX	PRAD	56	MALE				Prostate Adenocarcinoma Acinar Type		2013		-20683	Alive	TUMOR FREE	442							Stable Disease			0	442	0	442			0	442
TCGA-ZG-A8QY-01	TCGA-ZG-A8QY	PRAD	67	MALE				Prostate Adenocarcinoma Acinar Type		2013		-24731	Alive	WITH TUMOR	404							Stable Disease			0	404	0	404			0	404
TCGA-ZG-A8QZ-01	TCGA-ZG-A8QZ	PRAD	65	MALE				Prostate Adenocarcinoma Acinar Type		2013		-23980	Alive	TUMOR FREE	308							Stable Disease			0	308	0	308			0	308
TCGA-ZG-A9KY-01	TCGA-ZG-A9KY	PRAD	73	MALE				Prostate Adenocarcinoma Acinar Type		2013		-27000	Alive		130							Stable Disease			0	130	0	130			0	130
TCGA-ZG-A9L0-01	TCGA-ZG-A9L0	PRAD	71	MALE				Prostate Adenocarcinoma Acinar Type		2013		-26055	Alive	TUMOR FREE	355							Stable Disease			0	355	0	355			0	355
TCGA-ZG-A9L1-01	TCGA-ZG-A9L1	PRAD	66	MALE				Prostate Adenocarcinoma Acinar Type		2010		-24214	Alive	WITH TUMOR	1302							Partial Remission/Response			0	1302	0	1302			0	1302
TCGA-ZG-A9L2-01	TCGA-ZG-A9L2	PRAD	70	MALE				Prostate Adenocarcinoma Acinar Type		2011		-25573	Alive	WITH TUMOR	1154			Biochemical evidence of disease			180	Stable Disease			0	1154	0	1154			1	180
TCGA-ZG-A9L4-01	TCGA-ZG-A9L4	PRAD	61	MALE				Prostate Adenocarcinoma Acinar Type		2011		-22388	Alive		1108							Stable Disease			0	1108	0	1108			0	1108
TCGA-ZG-A9L5-01	TCGA-ZG-A9L5	PRAD	58	MALE				Prostate Adenocarcinoma Acinar Type		2011		-21293	Alive	WITH TUMOR	908							Progressive Disease			0	908	0	908			0	908
TCGA-ZG-A9L6-01	TCGA-ZG-A9L6	PRAD	64	MALE				Prostate Adenocarcinoma Acinar Type		2011		-23681	Alive	WITH TUMOR	687			Biochemical evidence of disease			664	Partial Remission/Response			0	687	0	687			1	664
TCGA-ZG-A9L9-01	TCGA-ZG-A9L9	PRAD	60	MALE				Prostate Adenocarcinoma Acinar Type		2012		-22108	Alive	WITH TUMOR	617			Biochemical evidence of disease			51	Progressive Disease			0	617	0	617			1	51
TCGA-ZG-A9LB-01	TCGA-ZG-A9LB	PRAD	72	MALE				Prostate Adenocarcinoma Acinar Type		2012		-26447	Alive	WITH TUMOR	583							Partial Remission/Response			0	583	0	583			0	583
TCGA-ZG-A9LM-01	TCGA-ZG-A9LM	PRAD	72	MALE				Prostate Adenocarcinoma Acinar Type		2013		-26377	Alive	TUMOR FREE	378							Complete Remission/Response			0	378	0	378	0	378	0	378
TCGA-ZG-A9LN-01	TCGA-ZG-A9LN	PRAD	57	MALE				Prostate Adenocarcinoma Acinar Type		2013		-21050	Alive	WITH TUMOR	115							Partial Remission/Response			0	115	0	115			0	115
TCGA-ZG-A9LS-01	TCGA-ZG-A9LS	PRAD	64	MALE				Prostate Adenocarcinoma Acinar Type		2013		-23540	Alive	TUMOR FREE	516							Complete Remission/Response			0	516	0	516	0	516	0	516
TCGA-ZG-A9LU-01	TCGA-ZG-A9LU	PRAD	67	MALE				Prostate Adenocarcinoma Acinar Type		2012		-24742	Alive	WITH TUMOR	579							Partial Remission/Response			0	579	0	579			0	579
TCGA-ZG-A9LY-01	TCGA-ZG-A9LY	PRAD	60	MALE				Prostate Adenocarcinoma Acinar Type		2012		-21942	Alive	TUMOR FREE	370							Complete Remission/Response			0	370	0	370	0	370	0	370
TCGA-ZG-A9LZ-01	TCGA-ZG-A9LZ	PRAD	66	MALE				Prostate Adenocarcinoma Acinar Type		2011		-24132	Alive	WITH TUMOR	692							Partial Remission/Response			0	692	0	692			0	692
TCGA-ZG-A9M4-01	TCGA-ZG-A9M4	PRAD	65	MALE				Prostate Adenocarcinoma Acinar Type		2012		-24030	Alive	WITH TUMOR	547							Partial Remission/Response			0	547	0	547			0	547
TCGA-ZG-A9MC-01	TCGA-ZG-A9MC	PRAD	69	MALE				Prostate Adenocarcinoma Acinar Type		2012		-25477	Alive	WITH TUMOR	455							Partial Remission/Response			0	455	0	455			0	455
TCGA-ZG-A9N3-01	TCGA-ZG-A9N3	PRAD	73	MALE				Prostate Adenocarcinoma Acinar Type		2013		-26902	Alive	WITH TUMOR	349							Partial Remission/Response			0	349	0	349			0	349
TCGA-ZG-A9ND-01	TCGA-ZG-A9ND	PRAD	55	MALE				Prostate Adenocarcinoma Acinar Type		2013		-20428	Alive	TUMOR FREE	410							Complete Remission/Response			0	410	0	410	0	410	0	410
TCGA-ZG-A9NI-01	TCGA-ZG-A9NI	PRAD	73	MALE				Prostate Adenocarcinoma Acinar Type		2013		-26697	Alive	TUMOR FREE	132							Complete Remission/Response			0	132	0	132	0	132	0	132
