# Supplementary material for: Exploring the prognostic significance of lactate-mitochondria-related genes in prostate cancer
Source: Front Genet. 2025 Jan 6;15:1515045. doi: 10.3389/fgene.2024.1515045 (PMC11743670; doi:10.3389/fgene.2024.1515045)
Supplement: Supplementary file 3 [file Table3.xlsx]

## Sheet: Sheet1
Table3. The list of lactate-related genes.
Lactate-related Genes (n=206)	Hallmark
AJUBA	Cellular response to hypoxia
ARNT	Cellular response to hypoxia
CA9	Cellular response to hypoxia
CITED2	Cellular response to hypoxia
CREBBP	Cellular response to hypoxia
CUL2	Cellular response to hypoxia
EGLN1	Cellular response to hypoxia
EGLN2	Cellular response to hypoxia
EGLN3	Cellular response to hypoxia
ELOB	Cellular response to hypoxia
ELOC	Cellular response to hypoxia
EP300	Cellular response to hypoxia
EPAS1	Cellular response to hypoxia
EPO	Cellular response to hypoxia
HIF1A	Cellular response to hypoxia
HIF1AN	Cellular response to hypoxia
HIF3A	Cellular response to hypoxia
HIGD1A	Cellular response to hypoxia
LIMD1	Cellular response to hypoxia
PSMA1	Cellular response to hypoxia
PSMA2	Cellular response to hypoxia
PSMA3	Cellular response to hypoxia
PSMA4	Cellular response to hypoxia
PSMA5	Cellular response to hypoxia
PSMA6	Cellular response to hypoxia
PSMA7	Cellular response to hypoxia
PSMA8	Cellular response to hypoxia
PSMB1	Cellular response to hypoxia
PSMB10	Cellular response to hypoxia
PSMB11	Cellular response to hypoxia
PSMB2	Cellular response to hypoxia
PSMB3	Cellular response to hypoxia
PSMB4	Cellular response to hypoxia
PSMB5	Cellular response to hypoxia
PSMB6	Cellular response to hypoxia
PSMB7	Cellular response to hypoxia
PSMB8	Cellular response to hypoxia
PSMB9	Cellular response to hypoxia
PSMC1	Cellular response to hypoxia
PSMC2	Cellular response to hypoxia
PSMC3	Cellular response to hypoxia
PSMC4	Cellular response to hypoxia
PSMC5	Cellular response to hypoxia
PSMC6	Cellular response to hypoxia
PSMD1	Cellular response to hypoxia
PSMD10	Cellular response to hypoxia
PSMD11	Cellular response to hypoxia
PSMD12	Cellular response to hypoxia
PSMD13	Cellular response to hypoxia
PSMD14	Cellular response to hypoxia
PSMD2	Cellular response to hypoxia
PSMD3	Cellular response to hypoxia
PSMD4	Cellular response to hypoxia
PSMD5	Cellular response to hypoxia
PSMD6	Cellular response to hypoxia
PSMD7	Cellular response to hypoxia
PSMD8	Cellular response to hypoxia
PSMD9	Cellular response to hypoxia
PSME1	Cellular response to hypoxia
PSME2	Cellular response to hypoxia
PSME3	Cellular response to hypoxia
PSME4	Cellular response to hypoxia
PSMF1	Cellular response to hypoxia
RBX1	Cellular response to hypoxia
RPS27A	Cellular response to hypoxia
SEM1	Cellular response to hypoxia
UBA52	Cellular response to hypoxia
UBB	Cellular response to hypoxia
UBC	Cellular response to hypoxia
UBE2D1	Cellular response to hypoxia
UBE2D2	Cellular response to hypoxia
UBE2D3	Cellular response to hypoxia
VEGFA	Cellular response to hypoxia
VHL	Cellular response to hypoxia
WTIP	Cellular response to hypoxia
ALDH18A1	Glutamate and glutamine metabolism
GLS	Glutamate and glutamine metabolism
GLS2	Glutamate and glutamine metabolism
GLUD1	Glutamate and glutamine metabolism
GLUD2	Glutamate and glutamine metabolism
GLUL	Glutamate and glutamine metabolism
GOT2	Glutamate and glutamine metabolism
KYAT1	Glutamate and glutamine metabolism
OAT	Glutamate and glutamine metabolism
PYCR1	Glutamate and glutamine metabolism
PYCR2	Glutamate and glutamine metabolism
PYCR3	Glutamate and glutamine metabolism
RIMKLA	Glutamate and glutamine metabolism
RIMKLB	Glutamate and glutamine metabolism
AAAS	GLYCOLYSIS
ADPGK	GLYCOLYSIS
ALDOA	GLYCOLYSIS
ALDOB	GLYCOLYSIS
ALDOC	GLYCOLYSIS
BPGM	GLYCOLYSIS
ENO1	GLYCOLYSIS
ENO2	GLYCOLYSIS
ENO3	GLYCOLYSIS
GAPDH	GLYCOLYSIS
GAPDHS	GLYCOLYSIS
GCK	GLYCOLYSIS
GCKR	GLYCOLYSIS
GNPDA1	GLYCOLYSIS
GNPDA2	GLYCOLYSIS
GPI	GLYCOLYSIS
HK1	GLYCOLYSIS
HK2	GLYCOLYSIS
HK3	GLYCOLYSIS
NDC1	GLYCOLYSIS
NUP107	GLYCOLYSIS
NUP133	GLYCOLYSIS
NUP153	GLYCOLYSIS
NUP155	GLYCOLYSIS
NUP160	GLYCOLYSIS
NUP188	GLYCOLYSIS
NUP205	GLYCOLYSIS
NUP210	GLYCOLYSIS
NUP214	GLYCOLYSIS
NUP35	GLYCOLYSIS
NUP37	GLYCOLYSIS
NUP43	GLYCOLYSIS
NUP50	GLYCOLYSIS
NUP54	GLYCOLYSIS
NUP58	GLYCOLYSIS
NUP62	GLYCOLYSIS
NUP85	GLYCOLYSIS
NUP88	GLYCOLYSIS
NUP93	GLYCOLYSIS
NUP98	GLYCOLYSIS
NUPL2	GLYCOLYSIS
PFKFB1	GLYCOLYSIS
PFKFB2	GLYCOLYSIS
PFKFB3	GLYCOLYSIS
PFKFB4	GLYCOLYSIS
PFKL	GLYCOLYSIS
PFKM	GLYCOLYSIS
PFKP	GLYCOLYSIS
PGAM1	GLYCOLYSIS
PGAM2	GLYCOLYSIS
PGK1	GLYCOLYSIS
PGK2	GLYCOLYSIS
PGM2L1	GLYCOLYSIS
PGP	GLYCOLYSIS
PKLR	GLYCOLYSIS
PKM	GLYCOLYSIS
POM121	GLYCOLYSIS
POM121C	GLYCOLYSIS
PPP2CA	GLYCOLYSIS
PPP2CB	GLYCOLYSIS
PPP2R1A	GLYCOLYSIS
PPP2R1B	GLYCOLYSIS
PPP2R5D	GLYCOLYSIS
PRKACA	GLYCOLYSIS
PRKACB	GLYCOLYSIS
PRKACG	GLYCOLYSIS
RAE1	GLYCOLYSIS
RANBP2	GLYCOLYSIS
SEC13	GLYCOLYSIS
SEH1L	GLYCOLYSIS
TPI1	GLYCOLYSIS
TPR	GLYCOLYSIS
ALOX12B	IL23-mediated signaling events
CCL2	IL23-mediated signaling events
CD3E	IL23-mediated signaling events
CD4	IL23-mediated signaling events
CXCL1	IL23-mediated signaling events
CXCL9	IL23-mediated signaling events
IFNG	IL23-mediated signaling events
IL12B	IL23-mediated signaling events
IL12RB1	IL23-mediated signaling events
IL17A	IL23-mediated signaling events
IL17F	IL23-mediated signaling events
IL18	IL23-mediated signaling events
IL18R1	IL23-mediated signaling events
IL18RAP	IL23-mediated signaling events
IL19	IL23-mediated signaling events
IL1B	IL23-mediated signaling events
IL2	IL23-mediated signaling events
IL23A	IL23-mediated signaling events
IL23R	IL23-mediated signaling events
IL24	IL23-mediated signaling events
IL6	IL23-mediated signaling events
ITGA3	IL23-mediated signaling events
JAK2	IL23-mediated signaling events
MPO	IL23-mediated signaling events
NFKB1	IL23-mediated signaling events
NFKBIA	IL23-mediated signaling events
NOS2	IL23-mediated signaling events
PIK3CA	IL23-mediated signaling events
PIK3R1	IL23-mediated signaling events
RELA	IL23-mediated signaling events
SOCS3	IL23-mediated signaling events
STAT1	IL23-mediated signaling events
STAT3	IL23-mediated signaling events
STAT4	IL23-mediated signaling events
STAT5A	IL23-mediated signaling events
TNF	IL23-mediated signaling events
TYK2	IL23-mediated signaling events
MCPH1	MCT
SLC16A1	MCT
SLC16A7	MCT
SLC16A8	MCT
SLC16A3	MCT
ARG1	other
ARHGAP5	other
BSG	other
