# Supplementary material for: Exploring the prognostic significance of lactate-mitochondria-related genes in prostate cancer
Source: Front Genet. 2025 Jan 6;15:1515045. doi: 10.3389/fgene.2024.1515045 (PMC11743670; doi:10.3389/fgene.2024.1515045)
Supplement: Supplementary file 8 [file Table6.xlsx]

## Sheet: Table3
Table6. LMRG significantly associated with prognosis (p<0.05).
ID	HR	HR.95L	HR.95H	PVALUE
MPO	0.211541	0.0456598	0.980069	0.0470666
DMGDH	0.356412	0.18453	0.688395	0.00212834
PPARGC1A	0.493987	0.33458	0.729343	0.000388804
ADH5	0.522532	0.370384	0.737181	0.000218566
ACSS3	0.546212	0.354657	0.841231	0.00605822
HPDL	0.56232	0.378203	0.83607	0.00444554
CKMT2	0.577963	0.42423	0.787406	0.000511143
FOXO1	0.596294	0.426655	0.833382	0.00246917
HIF3A	0.600923	0.409052	0.882793	0.00945282
SLC2A4	0.601476	0.473324	0.764324	3.2e-05
GLUL	0.623906	0.429474	0.90636	0.0132868
PTEN	0.63433	0.474157	0.84861	0.00217323
PGR	0.635508	0.446675	0.904169	0.0117373
ATCAY	0.665469	0.491916	0.900255	0.00825418
BNIP3L	0.676537	0.479502	0.954537	0.0260892
KCNJ11	0.677425	0.492926	0.930982	0.016358
SPATA18	0.677971	0.526866	0.872412	0.00252031
SLC8A1	0.6827	0.504449	0.923939	0.0134217
SLC25A42	0.698225	0.494732	0.985417	0.0409996
MYOM2	0.709632	0.515007	0.977808	0.035978
PIK3R1	0.710564	0.530146	0.952382	0.0222289
CASQ1	0.719745	0.542687	0.954569	0.0224479
PAGE4	0.731048	0.635884	0.840454	1.07e-05
NR3C1	0.744441	0.56179	0.986477	0.0399024
CAV2	0.753264	0.570009	0.995434	0.0463555
CYP27A1	0.756564	0.645448	0.886809	0.000577017
MSRB3	0.774237	0.623028	0.962144	0.0209955
PLN	0.774867	0.625228	0.96032	0.0198172
ALDH2	0.785745	0.624856	0.988061	0.0391397
CRYAB	0.788514	0.648522	0.958725	0.0171889
LGALS3	0.807497	0.653951	0.997094	0.0469214
PDK4	0.813508	0.700634	0.944568	0.0067638
CCK	0.830945	0.719515	0.959632	0.0117069
MAOB	0.836236	0.70484	0.992126	0.0403053
GLYATL1	0.845944	0.723948	0.988498	0.0352425
TP63	0.849233	0.72628	0.993001	0.0405612
OLFM4	0.895385	0.820229	0.977429	0.013498
PLA2G2A	0.908225	0.830576	0.993134	0.0347666
SERHL2	1.25152	1.04384	1.50053	0.0153765
ALB	1.27317	1.12733	1.43787	9.99e-05
THRSP	1.33333	1.04363	1.70345	0.0213572
VASN	1.34247	1.00667	1.79027	0.0449395
POLB	1.34689	1.01939	1.77961	0.0361665
SLC16A8	1.36044	1.07499	1.7217	0.0104136
MRPL41	1.42001	1.02403	1.96912	0.0355253
COMTD1	1.43386	1.09066	1.88507	0.00983275
ALDOC	1.44482	1.03708	2.01286	0.0296149
ENO2	1.45279	1.08119	1.95212	0.0132183
DEGS1	1.45565	1.14146	1.85632	0.00247395
PNKP	1.45801	1.0028	2.11987	0.0483134
NME2	1.49475	1.04522	2.13762	0.0276456
ENDOG	1.49931	1.07084	2.09923	0.0183479
ROMO1	1.53627	1.09005	2.16515	0.0141872
GGCT	1.53632	1.14463	2.06203	0.004242
NME3	1.54332	1.10502	2.15547	0.0109007
HSPD1	1.56307	1.03891	2.35168	0.0321017
SLC25A27	1.57384	1.22354	2.02444	0.000414757
MTHFD1L	1.57517	1.19612	2.07435	0.00121634
NDUFV2	1.59494	1.04376	2.4372	0.0309326
NOX4	1.60868	1.18404	2.18562	0.00236354
NFKB2	1.61022	1.03104	2.51476	0.0362303
SDS	1.61221	1.25071	2.0782	0.000226976
IFI27L1	1.62238	1.08951	2.41587	0.0172217
SLC25A33	1.62428	1.03347	2.55284	0.0354941
HSPE1	1.66365	1.21801	2.27234	0.00137593
JTB	1.67	1.17414	2.37527	0.00432896
IRF7	1.68622	1.2174	2.33558	0.00166931
PLA2G4B	1.68946	1.21612	2.34703	0.00176896
NDUFB8	1.69774	1.18371	2.43499	0.00402052
SLC16A3	1.69854	1.27824	2.25704	0.000259792
ATG9B	1.72248	1.1678	2.54062	0.00610152
REXO2	1.73673	1.32733	2.2724	5.71e-05
CCNB1	1.75215	1.29659	2.36777	0.000261555
NDUFA11	1.75609	1.29864	2.3747	0.000255061
SHMT2	1.7601	1.21357	2.55274	0.00287894
TFAP4	1.77419	1.08935	2.88956	0.0212311
TREM2	1.78845	1.36409	2.34483	2.59e-05
SLC25A45	1.7922	1.20842	2.65799	0.00371495
MAPK12	1.80648	1.32252	2.46754	0.000201683
NDRG4	1.80682	1.19689	2.72757	0.00487344
ATAD3A	1.82701	1.18168	2.82476	0.0067109
DLGAP5	1.84797	1.42968	2.38864	2.73e-06
SLC25A22	1.85162	1.2825	2.6733	0.00100968
RAD51	1.87025	1.42094	2.46163	7.96e-06
D2HGDH	1.8729	1.37231	2.5561	7.67e-05
HJURP	1.89593	1.49665	2.40173	1.15e-07
MICALL2	1.91213	1.31843	2.77317	0.000632326
SLC25A39	1.9366	1.21858	3.0777	0.0051684
GLYCTK	1.96605	1.27009	3.04339	0.0024261
OGT	1.97848	1.4113	2.77361	7.53e-05
MRPS28	1.98421	1.41189	2.78852	7.93e-05
ADCK5	1.98967	1.41344	2.80082	8.04e-05
QTRT1	2.02365	1.3676	2.9944	0.000422115
FTH1	2.02391	1.52905	2.67893	8.29e-07
YJEFN3	2.03355	1.56796	2.63739	8.78e-08
AMT	2.05513	1.24754	3.3855	0.00467786
MTG1	2.06889	1.42351	3.00687	0.000138369
CYP2E1	2.09628	1.27408	3.44906	0.00357503
LETM1	2.14067	1.23629	3.70663	0.00658296
RAB24	2.19863	1.48763	3.24944	7.73e-05
KAT2A	2.21108	1.57655	3.10098	4.27e-06
E2F1	2.25455	1.72323	2.9497	3.05e-09
PUS1	2.33836	1.4679	3.72501	0.000349352
PSMA1	2.34841	1.48568	3.71214	0.000257642
TRMT1	2.35146	1.51777	3.64308	0.000129235
PIP5KL1	2.44569	1.57228	3.80431	7.26e-05
SLC25A29	2.4458	1.7425	3.43296	2.34e-07
GABARAP	2.45908	1.27094	4.75793	0.00754154
ATAD3B	2.46698	1.68774	3.606	3.13e-06
NDUFA7	2.46997	1.47052	4.14873	0.000632348
CDC25C	2.49155	1.84599	3.36288	2.43e-09
EGLN2	2.5202	1.61053	3.94368	5.21e-05
TOMM5	2.52799	1.64771	3.87857	2.17e-05
MYO19	2.56085	1.5441	4.24711	0.000269394
SCO2	2.63872	1.67702	4.15191	2.72e-05
TRMU	2.64733	1.69202	4.14199	2.02e-05
PSMA2	2.66268	1.40634	5.04136	0.00263889
ACSM5	2.69628	1.16144	6.25944	0.020986
SDHA	2.73394	1.58774	4.70759	0.00028634
CYP2D6	2.74375	1.78231	4.22383	4.53e-06
PLEKHN1	2.87878	1.97891	4.18787	3.22e-08
POLQ	2.89343	1.98524	4.2171	3.24e-08
PSEN2	2.92503	1.24529	6.87057	0.0137607
UQCRHL	3.15455	2.1233	4.68665	1.29e-08
PSMA6	3.28328	2.01748	5.34324	1.71e-06
MRPL46	3.41299	1.89128	6.15906	4.59e-05
HRK	3.44115	1.85807	6.37304	8.48e-05
MRPL38	3.52679	2.14518	5.79821	6.74e-07
CHKB	3.5869	1.80823	7.11516	0.000257215
PDF	3.59494	1.79195	7.21203	0.00031573
FANCG	3.62124	1.93323	6.78315	5.86e-05
NDUFA13	3.70839	2.17656	6.31832	1.43e-06
BCKDHA	3.7599	2.01208	7.02599	3.3e-05
CPT1B	3.84428	1.95909	7.54355	9.03e-05
MRPS24	3.98443	1.84777	8.59179	0.000421846
RNF31	4.24414	2.00716	8.97421	0.000154592
DNLZ	4.33024	2.37366	7.89961	1.77e-06
HINT2	4.41239	2.15783	9.02256	4.76e-05
SPNS1	4.45947	2.36658	8.40322	3.75e-06
SLC25A32	5.17889	1.09888	24.4076	0.0376019
VARS2	5.37688	2.58475	11.1852	6.76e-06
ABCB6	7.32779	4.02326	13.3465	7.49e-11
FAM72A	7.35769	3.57631	15.1373	5.89e-08
ADORA2A	9.81801	3.57444	26.9674	9.39e-06
SIAH3	41.1924	12.1421	139.746	2.43e-09
