# Supplementary material for: Exploring the prognostic significance of lactate-mitochondria-related genes in prostate cancer
Source: Front Genet. 2025 Jan 6;15:1515045. doi: 10.3389/fgene.2024.1515045 (PMC11743670; doi:10.3389/fgene.2024.1515045)
Supplement: Supplementary file 10 [file Table1.xlsx]

## Sheet: prad_tcga_pan_can_atlas_2018_cl
Table1. Clinical information of TCGA-PRAD dataset from cBioPortal database.
Study ID	Patient ID	Sample ID	Diagnosis Age	Neoplasm Disease Stage American Joint Committee on Cancer Code	American Joint Committee on Cancer Publication Version Type	Aneuploidy Score	Buffa Hypoxia Score	Cancer Type	TCGA PanCanAtlas Cancer Type Acronym	Cancer Type Detailed	Last Communication Contact from Initial Pathologic Diagnosis Date	Birth from Initial Pathologic Diagnosis Date	Last Alive Less Initial Pathologic Diagnosis Date Calculated Day Value	Ethnicity Category	Form completion date	Fraction Genome Altered	Genetic Ancestry Label	Neoplasm Histologic Grade	Neoadjuvant Therapy Type Administered Prior To Resection Text	ICD-10 Classification	International Classification of Diseases for Oncology, Third Edition ICD-O-3 Histology Code	International Classification of Diseases for Oncology, Third Edition ICD-O-3 Site Code	Informed consent verified	In PanCan Pathway Analysis	MSI MANTIS Score	MSIsensor Score	Mutation Count	New Neoplasm Event Post Initial Therapy Indicator	Oncotree Code	Other Patient ID	American Joint Committee on Cancer Metastasis Stage Code	Neoplasm Disease Lymph Node Stage American Joint Committee on Cancer Code	American Joint Committee on Cancer Tumor Stage Code	Person Neoplasm Cancer Status	Progress Free Survival (Months)	Progression Free Status	Primary Lymph Node Presentation Assessment	Prior Diagnosis	Race Category	Radiation Therapy	Ragnum Hypoxia Score	Number of Samples Per Patient	Sample Type	Sex	Somatic Status	Subtype	Tissue Prospective Collection Indicator	Tissue Retrospective Collection Indicator	Tissue Source Site
prad_tcga_pan_can_atlas_2018	TCGA-G9-A9S0	TCGA-G9-A9S0-01	53	NA	NA	4	NA	Prostate Cancer	PRAD	Prostate Adenocarcinoma	NA	-19530	0	NA	6/17/14	0.1906	EUR	NA	No	C61	2279175	C61.9	Yes	Yes	0.3267	0.03	24	Yes	PRAD	084AC674-F4CF-4A4A-A6A2-687C05C272EA	NA	N1	T3B	With Tumor	13.9067	1:PROGRESSION	NA	No	NA	Yes	NA	1	Primary	Male	Matched	PRAD	No	Yes	Roswell Park
prad_tcga_pan_can_atlas_2018	TCGA-HI-7171	TCGA-HI-7171-01	56	NA	NA	2	-27	Prostate Cancer	PRAD	Prostate Adenocarcinoma	NA	-20776	0	Not Hispanic Or Latino	2/22/12	0.1673	EUR	NA	No	C61	2428924	C61.9	Yes	Yes	0.3457	0.06	28	Yes	PRAD	931feb14-3f69-41c1-8435-5fd4fb775bdf	NA	N0	T3B	With Tumor	43.6927	1:PROGRESSION	NA	No	White	No	-24	1	Primary	Male	Matched	PRAD	No	Yes	Fox Chase
prad_tcga_pan_can_atlas_2018	TCGA-KK-A5A1	TCGA-KK-A5A1-01	72	NA	NA	NA	NA	Prostate Cancer	PRAD	Prostate Adenocarcinoma	2364	-26415	0	NA	5/28/13	NA	AFR	NA	No	C61	2279175	C61.9	Yes	No	0.327	0	92	NA	PRAD	436B242C-AD5F-432E-A684-27BBA4C1C8A2	NA	N0	T3B	NA	6.6739	1:PROGRESSION	NA	No	NA	No	NA	1	Primary	Male	Matched	NA	No	Yes	MD Anderson Cancer Center
prad_tcga_pan_can_atlas_2018	TCGA-KK-A8II	TCGA-KK-A8II-01	61	NA	NA	1	-27	Prostate Cancer	PRAD	Prostate Adenocarcinoma	NA	-22460	0	NA	8/28/14	0.0532	EUR	NA	No	C61	2410662	C61.9	Yes	Yes	0.3449	0.04	30	Yes	PRAD	D05681CC-DFFA-44D0-B6A1-0A99A4CE3BE5	NA	N0	T3A	With Tumor	20.5806	1:PROGRESSION	NA	No	NA	No	-10	1	Primary	Male	Matched	PRAD	No	Yes	MD Anderson Cancer Center
prad_tcga_pan_can_atlas_2018	TCGA-KK-A8IL	TCGA-KK-A8IL-01	65	NA	NA	0	-21	Prostate Cancer	PRAD	Prostate Adenocarcinoma	NA	-23849	0	NA	8/19/14	0.0166	AFR_ADMIX	NA	No	C61	2279175	C61.9	Yes	Yes	0.3313	0	27	NA	PRAD	2A51E1C2-8A8F-4DF3-BCC6-7DF94A47D94D	NA	N1	T3B	NA	20.6463	0:CENSORED	NA	No	NA	NA	-24	1	Primary	Male	Matched	PRAD	No	Yes	MD Anderson Cancer Center
prad_tcga_pan_can_atlas_2018	TCGA-XQ-A8TA	TCGA-XQ-A8TA-01	59	NA	NA	5	11	Prostate Cancer	PRAD	Prostate Adenocarcinoma	NA	-21889	0	NA	1/26/15	0.3508	EUR	NA	Yes (Pharmaceutical Treatment Prior To Resection)	C61	2279175	C61.9	Yes	Yes	0.3286	0.2	106	No	PRAD	B47791BA-85FD-41D0-AC1F-B6FA06F18E96	NA	NA	NA	With Tumor	4.79995	1:PROGRESSION	NA	No	NA	No	20	1	Primary	Male	Matched	PRAD	NA	NA	University of Sao Paulo
prad_tcga_pan_can_atlas_2018	TCGA-YL-A9WJ	TCGA-YL-A9WJ-01	47	NA	NA	2	-27	Prostate Cancer	PRAD	Prostate Adenocarcinoma	NA	-17322	0	NA	4/14/14	0.0872	EUR	NA	No	C61	2279175	C61.9	Yes	Yes	0.3418	0	22	Yes	PRAD	0B5ED938-6AB8-4E76-8558-1D86F3A90DFA	NA	N1	T3B	With Tumor	48.5255	1:PROGRESSION	NA	No	NA	Yes	-22	1	Primary	Male	Matched	PRAD	No	Yes	PROCURE Biobank
prad_tcga_pan_can_atlas_2018	TCGA-2A-A8VL	TCGA-2A-A8VL-01	51	NA	NA	0	-27	Prostate Cancer	PRAD	Prostate Adenocarcinoma	621	-18658	0	NA	3/29/14	0.03	NA	NA	No	C61	2279175	C61.9	Yes	Yes	0.3257	0	22	No	PRAD	49197847-CC83-4CE1-8397-D09CEA4C4928	NA	N0	T2B	Tumor Free	20.4162	0:CENSORED	NA	No	NA	No	-24	1	Primary	Male	Matched	PRAD	No	Yes	Memorial Sloan Kettering Cancer Center
prad_tcga_pan_can_atlas_2018	TCGA-2A-A8VO	TCGA-2A-A8VO-01	57	NA	NA	0	-29	Prostate Cancer	PRAD	Prostate Adenocarcinoma	1701	-20958	0	NA	3/30/14	0.0211	EUR	NA	No	C61	2279175	C61.9	Yes	Yes	0.3286	0	27	No	PRAD	91C0D161-2B59-4B7A-8C19-6D26DEA31849	NA	NA	T3A	Tumor Free	55.9227	0:CENSORED	NA	No	NA	No	-24	1	Primary	Male	Matched	PRAD	No	Yes	Memorial Sloan Kettering Cancer Center
prad_tcga_pan_can_atlas_2018	TCGA-2A-A8VT	TCGA-2A-A8VT-01	47	NA	NA	14	-39	Prostate Cancer	PRAD	Prostate Adenocarcinoma	1373	-17365	0	NA	3/29/14	0.1418	SAS_ADMIX	NA	No	C61	2279175	C61.9	Yes	Yes	0.3152	0	39	No	PRAD	931B549F-B9F2-4E8D-83ED-FF663671883C	NA	N1	T4	Tumor Free	45.1392	0:CENSORED	NA	No	NA	Yes	-22	1	Primary	Male	Matched	PRAD	No	Yes	Memorial Sloan Kettering Cancer Center
prad_tcga_pan_can_atlas_2018	TCGA-2A-A8VV	TCGA-2A-A8VV-01	52	NA	NA	0	-25	Prostate Cancer	PRAD	Prostate Adenocarcinoma	671	-19065	0	NA	3/29/14	0.0092	ADMIX	NA	No	C61	2279175	C61.9	Yes	Yes	0.3136	0	25	No	PRAD	75A7AFB5-66D5-47E3-8A8A-3E3A1E749A96	NA	N0	T2B	Tumor Free	22.06	0:CENSORED	NA	No	NA	No	-22	1	Primary	Male	Matched	PRAD	No	Yes	Memorial Sloan Kettering Cancer Center
prad_tcga_pan_can_atlas_2018	TCGA-2A-A8VX	TCGA-2A-A8VX-01	70	NA	NA	2	NA	Prostate Cancer	PRAD	Prostate Adenocarcinoma	1378	-25904	0	NA	3/29/14	0.0756	EUR	NA	No	C61	2279175	C61.9	Yes	Yes	0.3361	0.03	30	No	PRAD	942F1788-D977-4AC0-A177-659F9D4CD077	NA	N0	T3B	Tumor Free	45.3036	0:CENSORED	NA	No	NA	No	NA	1	Primary	Male	Matched	PRAD	No	Yes	Memorial Sloan Kettering Cancer Center
prad_tcga_pan_can_atlas_2018	TCGA-2A-A8W1	TCGA-2A-A8W1-01	54	NA	NA	2	-13	Prostate Cancer	PRAD	Prostate Adenocarcinoma	112	-19964	0	NA	3/29/14	0.1079	EAS	NA	No	C61	2279175	C61.9	Yes	Yes	0.3309	0.01	24	No	PRAD	F5319FD5-BEAE-4CA8-8F42-45FCA5E6A2D2	NA	N0	T3A	NA	3.68215	0:CENSORED	NA	No	NA	NA	-14	1	Primary	Male	Matched	PRAD	No	Yes	Memorial Sloan Kettering Cancer Center
prad_tcga_pan_can_atlas_2018	TCGA-2A-A8W3	TCGA-2A-A8W3-01	69	NA	NA	1	-25	Prostate Cancer	PRAD	Prostate Adenocarcinoma	863	-25557	0	NA	3/29/14	0.0776	EUR	NA	No	C61	2279175	C61.9	Yes	Yes	0.335	0	34	Yes	PRAD	5A790086-4887-4D2B-9C28-0FDD5DD1F1FB	NA	N0	T3A	Tumor Free	6.50952	1:PROGRESSION	NA	No	NA	No	-22	1	Primary	Male	Matched	PRAD	No	Yes	Memorial Sloan Kettering Cancer Center
prad_tcga_pan_can_atlas_2018	TCGA-2A-AAYU	TCGA-2A-AAYU-01	56	NA	NA	1	NA	Prostate Cancer	PRAD	Prostate Adenocarcinoma	615	-20582	0	NA	39277	0.04	EUR	NA	No	C61	2279175	C61.9	Yes	Yes	0.3309	0.04	21	No	PRAD	AA1A3A43-2F9C-456C-BA74-81C29B9801CB	NA	N0	T3A	Tumor Free	20.219	0:CENSORED	NA	No	NA	No	NA	1	Primary	Male	Matched	PRAD	No	Yes	Memorial Sloan Kettering Cancer Center
prad_tcga_pan_can_atlas_2018	TCGA-CH-5737	TCGA-CH-5737-01	73	NA	NA	1	-23	Prostate Cancer	PRAD	Prostate Adenocarcinoma	91	-26753	0	Not Hispanic Or Latino	3/16/12	0.0572	EUR	NA	No	C61	2428924	C61.9	Yes	Yes	0.2518	0	46	NA	PRAD	4f9f1fce-d96e-407b-a873-56129985aece	NA	N0	T2C	Tumor Free	2.99175	0:CENSORED	NA	No	White	NA	-18	1	Primary	Male	Matched	PRAD	Yes	No	Indivumed
prad_tcga_pan_can_atlas_2018	TCGA-CH-5740	TCGA-CH-5740-01	57	NA	NA	0	-35	Prostate Cancer	PRAD	Prostate Adenocarcinoma	31	-20880	0	Not Hispanic Or Latino	3/21/12	0.076	EUR	NA	No	C61	2428924	C61.9	Yes	Yes	0.2611	0.02	21	NA	PRAD	cd113dc4-915a-47d2-bce0-9dba915a9d29	NA	N0	T2C	Tumor Free	1.01917	0:CENSORED	NA	No	White	NA	-14	1	Primary	Male	Matched	PRAD	Yes	No	Indivumed
prad_tcga_pan_can_atlas_2018	TCGA-CH-5744	TCGA-CH-5744-01	64	NA	NA	1	-25	Prostate Cancer	PRAD	Prostate Adenocarcinoma	60	-23621	0	Not Hispanic Or Latino	3/16/12	0.0505	EUR	NA	No	C61	2428924	C61.9	Yes	Yes	0.2721	0.01	21	NA	PRAD	4e76de8e-cb0d-4b83-8ab4-53bc67a7a9d3	NA	N0	T2C	Tumor Free	1.97258	0:CENSORED	NA	No	White	NA	-18	1	Primary	Male	Matched	PRAD	Yes	No	Indivumed
prad_tcga_pan_can_atlas_2018	TCGA-CH-5745	TCGA-CH-5745-01	68	NA	NA	NA	NA	Prostate Cancer	PRAD	Prostate Adenocarcinoma	91	-24837	0	Not Hispanic Or Latino	3/16/12	NA	EUR	NA	No	C61	2428924	C61.9	Yes	No	0.2674	0	24	NA	PRAD	ac67d0df-7dc0-4a1a-8b47-beec9b94de86	NA	N0	T3A	Tumor Free	2.99175	0:CENSORED	NA	No	White	NA	NA	1	Primary	Male	Matched	NA	Yes	No	Indivumed
prad_tcga_pan_can_atlas_2018	TCGA-CH-5748	TCGA-CH-5748-01	64	NA	NA	0	-31	Prostate Cancer	PRAD	Prostate Adenocarcinoma	31	-23649	0	Not Hispanic Or Latino	3/21/12	0.0125	EUR	NA	No	C61	2428924	C61.9	Yes	Yes	0.2656	0	33	NA	PRAD	0af98331-9305-41e9-af55-30390016d65e	NA	N0	T3A	With Tumor	1.01917	0:CENSORED	NA	No	White	NA	-20	1	Primary	Male	Matched	PRAD	Yes	No	Indivumed
prad_tcga_pan_can_atlas_2018	TCGA-CH-5753	TCGA-CH-5753-01	70	NA	NA	5	-33	Prostate Cancer	PRAD	Prostate Adenocarcinoma	31	-25780	0	Not Hispanic Or Latino	3/21/12	0.1622	EUR	NA	No	C61	2428924	C61.9	Yes	Yes	0.2613	0.1	47	NA	PRAD	928c48a0-68ee-4e28-ae83-9832e52850ca	NA	N1	T3B	Tumor Free	1.01917	0:CENSORED	NA	Yes	White	NA	-20	1	Primary	Male	Matched	PRAD	Yes	No	Indivumed
prad_tcga_pan_can_atlas_2018	TCGA-CH-5754	TCGA-CH-5754-01	65	NA	NA	3	-17	Prostate Cancer	PRAD	Prostate Adenocarcinoma	62	-23803	0	Not Hispanic Or Latino	3/21/12	0.2071	EUR	NA	No	C61	2428924	C61.9	Yes	Yes	0.2719	0.01	78	NA	PRAD	0aad0abd-750a-400d-a34f-491da996d46c	NA	N1	T3B	With Tumor	2.03833	0:CENSORED	NA	No	White	NA	-2	1	Primary	Male	Matched	PRAD	Yes	No	Indivumed
prad_tcga_pan_can_atlas_2018	TCGA-CH-5761	TCGA-CH-5761-01	61	NA	NA	8	-1	Prostate Cancer	PRAD	Prostate Adenocarcinoma	28	-22433	0	Not Hispanic Or Latino	3/16/12	0.3199	EUR	NA	No	C61	2428924	C61.9	Yes	Yes	0.2696	0.09	48	NA	PRAD	854a481b-71a2-4f23-80aa-e91e9f4069b1	NA	N0	T3B	Tumor Free	0.920538	0:CENSORED	NA	No	White	NA	8	1	Primary	Male	Matched	PRAD	Yes	No	Indivumed
prad_tcga_pan_can_atlas_2018	TCGA-CH-5764	TCGA-CH-5764-01	66	NA	NA	2	-39	Prostate Cancer	PRAD	Prostate Adenocarcinoma	31	-24257	0	Not Hispanic Or Latino	3/16/12	0.0578	EUR	NA	No	C61	2428924	C61.9	Yes	Yes	0.2607	0.01	33	NA	PRAD	ed73f136-42e8-4100-b432-d10370d07e8b	NA	N0	T3B	Tumor Free	1.01917	0:CENSORED	NA	Yes	White	NA	-20	1	Primary	Male	Matched	PRAD	Yes	No	Indivumed
prad_tcga_pan_can_atlas_2018	TCGA-CH-5766	TCGA-CH-5766-01	55	NA	NA	3	-25	Prostate Cancer	PRAD	Prostate Adenocarcinoma	31	-20392	0	Not Hispanic Or Latino	3/16/12	0.0616	EUR	NA	No	C61	2428924	C61.9	Yes	Yes	0.2647	0	29	NA	PRAD	a5c77ab6-6e98-4a3d-81c8-f3d5fabd31d2	NA	N1	T3A	Tumor Free	1.01917	0:CENSORED	NA	No	White	NA	-16	1	Primary	Male	Matched	PRAD	Yes	No	Indivumed
prad_tcga_pan_can_atlas_2018	TCGA-CH-5769	TCGA-CH-5769-01	48	NA	NA	0	-13	Prostate Cancer	PRAD	Prostate Adenocarcinoma	62	-17807	0	Not Hispanic Or Latino	3/16/12	0.0284	EUR	NA	No	C61	2428924	C61.9	Yes	Yes	0.3402	0.2	108	NA	PRAD	a7b76662-8380-4f35-9307-99c0acacb904	NA	N0	T3B	With Tumor	2.03833	0:CENSORED	NA	No	White	NA	6	1	Primary	Male	Matched	PRAD	Yes	No	Indivumed
prad_tcga_pan_can_atlas_2018	TCGA-CH-5788	TCGA-CH-5788-01	69	NA	NA	6	-13	Prostate Cancer	PRAD	Prostate Adenocarcinoma	821	-25233	0	Not Hispanic Or Latino	3/16/12	0.2537	EUR	NA	No	C61	2428924	C61.9	Yes	Yes	0.2555	0.15	30	NA	PRAD	c039014f-821c-43d6-9d3c-914f9c8d98fa	NA	N1	T3B	Tumor Free	26.9915	0:CENSORED	NA	No	White	No	2	1	Primary	Male	Matched	PRAD	Yes	No	Indivumed
prad_tcga_pan_can_atlas_2018	TCGA-CH-5792	TCGA-CH-5792-01	57	NA	NA	0	-37	Prostate Cancer	PRAD	Prostate Adenocarcinoma	91	-21002	0	Not Hispanic Or Latino	3/21/12	0.0871	EUR	NA	No	C61	2428924	C61.9	Yes	Yes	0.2789	0	33	NA	PRAD	8a5f2d7f-835c-4726-b238-f82d6a7f25bd	NA	N0	T3A	With Tumor	2.99175	0:CENSORED	NA	No	White	NA	-20	1	Primary	Male	Matched	PRAD	Yes	No	Indivumed
prad_tcga_pan_can_atlas_2018	TCGA-EJ-5504	TCGA-EJ-5504-01	65	NA	NA	2	-29	Prostate Cancer	PRAD	Prostate Adenocarcinoma	1427	-24072	0	Not Hispanic Or Latino	38029	0.119	EUR	NA	No	C61	2428924	C61.9	Yes	Yes	0.2626	0.01	40	No	PRAD	e1c3d1bd-cf8f-4fa4-ac8e-bf9e54f7aad4	NA	N1	T3A	With Tumor	46.9146	0:CENSORED	NA	No	White	No	-20	1	Primary	Male	Matched	PRAD	Yes	No	University of Pittsburgh
prad_tcga_pan_can_atlas_2018	TCGA-EJ-5518	TCGA-EJ-5518-01	66	NA	NA	1	-33	Prostate Cancer	PRAD	Prostate Adenocarcinoma	2118	-24313	0	Not Hispanic Or Latino	38058	0.179	EUR	NA	No	C61	2428924	C61.9	Yes	Yes	0.2726	0	31	Yes	PRAD	2b35c119-cdc1-49e2-8229-ca5cde9e63d0	NA	N0	T4	With Tumor	69.1718	1:PROGRESSION	NA	No	White	No	-20	1	Primary	Male	Matched	PRAD	Yes	No	University of Pittsburgh
prad_tcga_pan_can_atlas_2018	TCGA-EJ-5524	TCGA-EJ-5524-01	57	NA	NA	0	-31	Prostate Cancer	PRAD	Prostate Adenocarcinoma	1882	-20854	0	Not Hispanic Or Latino	38089	0.0951	EUR	NA	No	C61	2428924	C61.9	Yes	Yes	0.2541	0	37	No	PRAD	4048c139-1329-4e6a-8d2f-c0aa104a68ee	NA	N0	T3A	With Tumor	8.71223	1:PROGRESSION	NA	No	White	No	-12	1	Primary	Male	Matched	PRAD	Yes	No	University of Pittsburgh
prad_tcga_pan_can_atlas_2018	TCGA-EJ-5525	TCGA-EJ-5525-01	67	NA	NA	5	-29	Prostate Cancer	PRAD	Prostate Adenocarcinoma	1115	-24535	0	Not Hispanic Or Latino	38089	0.2169	EUR	NA	No	C61	2428924	C61.9	Yes	Yes	0.2706	0.31	58	Yes	PRAD	554a7381-46fd-4301-b91b-5af7f173c350	NA	N0	T2C	With Tumor	17.9505	1:PROGRESSION	NA	No	White	No	-8	1	Primary	Male	Matched	PRAD	Yes	No	University of Pittsburgh
prad_tcga_pan_can_atlas_2018	TCGA-EJ-5526	TCGA-EJ-5526-01	56	NA	NA	4	-31	Prostate Cancer	PRAD	Prostate Adenocarcinoma	1909	-20558	0	Not Hispanic Or Latino	38089	0.1147	NA	NA	No	C61	2428924	C61.9	Yes	Yes	0.2691	0	30	Yes	PRAD	eec48399-5660-4b25-8d34-191b54315c72	NA	N1	T3A	With Tumor	17.6546	1:PROGRESSION	NA	No	White	No	-12	1	Primary	Male	Matched	PRAD	Yes	No	University of Pittsburgh
prad_tcga_pan_can_atlas_2018	TCGA-EJ-7318	TCGA-EJ-7318-01	51	NA	NA	1	-15	Prostate Cancer	PRAD	Prostate Adenocarcinoma	1029	-18686	0	NA	37694	0.0309	EUR	NA	No	C61	2428924	C61.9	Yes	Yes	0.3304	0	31	No	PRAD	5e2ff1e6-87bc-4b91-a959-f0f553af4e27	NA	NA	T3A	With Tumor	12.493	1:PROGRESSION	NA	No	NA	No	-22	1	Primary	Male	Matched	PRAD	Yes	No	University of Pittsburgh
prad_tcga_pan_can_atlas_2018	TCGA-EJ-7330	TCGA-EJ-7330-01	68	NA	NA	4	-31	Prostate Cancer	PRAD	Prostate Adenocarcinoma	191	-25050	0	Not Hispanic Or Latino	38119	0.1741	EUR	NA	No	C61	2428924	C61.9	Yes	Yes	0.3671	0	37	NA	PRAD	7bc369b7-007b-4b10-bd92-5d326dabf675	NA	N0	T3A	Tumor Free	6.27938	0:CENSORED	NA	No	White	NA	-20	1	Primary	Male	Matched	PRAD	Yes	No	University of Pittsburgh
prad_tcga_pan_can_atlas_2018	TCGA-EJ-8469	TCGA-EJ-8469-01	46	NA	NA	5	-25	Prostate Cancer	PRAD	Prostate Adenocarcinoma	2324	-17014	0	NA	10/14/12	0.1805	AFR_ADMIX	NA	No	C61	2428924	C61.9	Yes	Yes	0.3399	0.07	25	Yes	PRAD	df4a7caa-6289-4157-8cb4-6ce8784e7506	NA	N0	T3A	With Tumor	63.287	1:PROGRESSION	NA	No	NA	No	-4	1	Primary	Male	Matched	PRAD	Yes	No	University of Pittsburgh
prad_tcga_pan_can_atlas_2018	TCGA-EJ-8472	TCGA-EJ-8472-01	63	NA	NA	11	-29	Prostate Cancer	PRAD	Prostate Adenocarcinoma	756	-23104	0	NA	10/19/12	0.2158	EUR	NA	No	C61	2428924	C61.9	Yes	Yes	0.3318	0.01	43	No	PRAD	ab378ad0-1881-403f-9e85-d6f97e7b7c81	NA	N0	T3A	Tumor Free	6.44376	1:PROGRESSION	NA	No	NA	No	-8	1	Primary	Male	Matched	PRAD	Yes	No	University of Pittsburgh
prad_tcga_pan_can_atlas_2018	TCGA-EJ-A46F	TCGA-EJ-A46F-01	57	NA	NA	4	NA	Prostate Cancer	PRAD	Prostate Adenocarcinoma	783	-21160	0	NA	1/24/13	0.1446	EUR	NA	No	C61	2279175	C61.9	Yes	Yes	0.3086	0.01	32	No	PRAD	08F11BDD-D665-45AB-B1A2-5485D91922C2	NA	N1	T3B	Tumor Free	7.06842	1:PROGRESSION	NA	No	NA	No	NA	1	Primary	Male	Matched	PRAD	Yes	No	University of Pittsburgh
prad_tcga_pan_can_atlas_2018	TCGA-EJ-A65F	TCGA-EJ-A65F-01	59	NA	NA	2	-25	Prostate Cancer	PRAD	Prostate Adenocarcinoma	560	-21681	0	NA	37725	0.1558	EUR	NA	No	C61	2321177	C61.9	Yes	Yes	0.3247	0	67	No	PRAD	8631BB5E-6D08-4C20-A85E-CB84F5DAC290	NA	N0	T3B	With Tumor	2.46573	1:PROGRESSION	NA	No	NA	Yes	-20	1	Primary	Male	Matched	PRAD	Yes	No	University of Pittsburgh
prad_tcga_pan_can_atlas_2018	TCGA-EJ-A6RA	TCGA-EJ-A6RA-01	70	NA	NA	0	-21	Prostate Cancer	PRAD	Prostate Adenocarcinoma	353	-25679	0	NA	37725	0	EUR	NA	No	C61	2279175	C61.9	Yes	Yes	0.3317	0	10	No	PRAD	4EF24CCA-976B-4C2F-8810-4339967DA570	NA	N1	T3B	With Tumor	11.6054	1:PROGRESSION	NA	No	NA	No	-22	1	Primary	Male	Matched	PRAD	Yes	No	University of Pittsburgh
prad_tcga_pan_can_atlas_2018	TCGA-FC-A5OB	TCGA-FC-A5OB-01	53	NA	NA	0	-21	Prostate Cancer	PRAD	Prostate Adenocarcinoma	680	-19413	0	NA	39429	0.0326	EUR	NA	No	C61	2279175	C61.9	Yes	Yes	0.3086	0.02	24	No	PRAD	F7238E82-A394-4A7C-8514-6241D0AA17E3	NA	N0	T3B	With Tumor	22.3559	0:CENSORED	NA	No	NA	Yes	-18	1	Primary	Male	Matched	PRAD	Yes	No	Asterand
prad_tcga_pan_can_atlas_2018	TCGA-G9-6362	TCGA-G9-6362-01	57	NA	NA	2	NA	Prostate Cancer	PRAD	Prostate Adenocarcinoma	1443	-21149	0	Not Hispanic Or Latino	3/13/12	0.0786	EUR	NA	No	C61	2428924	C61.9	Yes	Yes	0.2891	0.03	25	Yes	PRAD	f228ef91-ecfb-4d1e-8e6a-b43d2185270e	NA	N0	T3A	Tumor Free	47.4406	0:CENSORED	NA	No	White	No	NA	1	Primary	Male	Matched	PRAD	No	Yes	Roswell Park
prad_tcga_pan_can_atlas_2018	TCGA-G9-6367	TCGA-G9-6367-01	60	NA	NA	0	-29	Prostate Cancer	PRAD	Prostate Adenocarcinoma	1222	-22176	0	Not Hispanic Or Latino	37845	0	EUR	NA	No	C61	2428924	C61.9	Yes	Yes	0.2971	0	2	No	PRAD	9f751c9d-ad41-4f02-b7f8-12423857d418	NA	N0	T3A	With Tumor	40.1749	0:CENSORED	NA	No	White	No	-20	1	Primary	Male	Matched	PRAD	No	Yes	Roswell Park
prad_tcga_pan_can_atlas_2018	TCGA-G9-6494	TCGA-G9-6494-01	66	NA	NA	5	-27	Prostate Cancer	PRAD	Prostate Adenocarcinoma	1771	-24381	0	Not Hispanic Or Latino	38150	0.1102	EUR	NA	No	C61	2428924	C61.9	Yes	Yes	0.2844	0	29	No	PRAD	0c459149-0dfe-4206-b50b-db79180ebb57	NA	N0	T4	With Tumor	58.224	0:CENSORED	NA	No	White	No	-22	1	Primary	Male	Matched	PRAD	No	Yes	Roswell Park
prad_tcga_pan_can_atlas_2018	TCGA-G9-7521	TCGA-G9-7521-01	52	NA	NA	14	-21	Prostate Cancer	PRAD	Prostate Adenocarcinoma	942	-19216	0	NA	5/31/12	0.189	EUR	NA	No	C61	2428924	C61.9	Yes	Yes	0.3153	0.02	20	No	PRAD	cf70909e-5143-47ae-b8ca-c3ae6ace7be2	NA	N1	T3A	Tumor Free	30.9695	0:CENSORED	NA	No	NA	No	-18	1	Primary	Male	Matched	PRAD	No	Yes	Roswell Park
prad_tcga_pan_can_atlas_2018	TCGA-G9-A9S7	TCGA-G9-A9S7-01	55	NA	NA	2	NA	Prostate Cancer	PRAD	Prostate Adenocarcinoma	728	-20213	0	NA	7/14/14	0.0549	EUR	NA	No	C61	2279175	C61.9	Yes	Yes	0.32	0.02	22	No	PRAD	27953774-E97B-48E7-B966-1EC1E9C830B4	NA	N0	T3A	With Tumor	23.934	0:CENSORED	NA	No	NA	Yes	NA	1	Primary	Male	Matched	PRAD	No	Yes	Roswell Park
prad_tcga_pan_can_atlas_2018	TCGA-H9-A6BY	TCGA-H9-A6BY-01	63	NA	NA	0	NA	Prostate Cancer	PRAD	Prostate Adenocarcinoma	112	-23297	0	NA	40952	0.019	EUR	NA	No	C61	2279175	C61.9	Yes	Yes	0.3027	0.04	26	NA	PRAD	701991DA-6DEB-41DF-B9CC-E5049A886B5B	NA	N0	T3A	NA	3.68215	0:CENSORED	NA	No	NA	NA	NA	1	Primary	Male	Matched	PRAD	Yes	No	ABS - IUPUI
prad_tcga_pan_can_atlas_2018	TCGA-HC-7079	TCGA-HC-7079-01	51	NA	NA	0	-39	Prostate Cancer	PRAD	Prostate Adenocarcinoma	1184	-18734	0	Not Hispanic Or Latino	38272	0	EUR	NA	No	C61	2428924	C61.9	Yes	Yes	0.2961	0	NA	Yes	PRAD	10fbe481-f111-4f88-ae45-4d67cb265567	NA	N0	T3A	With Tumor	12.493	1:PROGRESSION	NA	No	White	No	-18	1	Primary	Male	Matched	PRAD	No	Yes	International Genomics Consortium
prad_tcga_pan_can_atlas_2018	TCGA-HC-7081	TCGA-HC-7081-01	62	NA	NA	0	-33	Prostate Cancer	PRAD	Prostate Adenocarcinoma	1136	NA	0	NA	38303	0.0265	EUR	NA	No	C61	2428924	C61.9	Yes	Yes	0.2953	0	82	No	PRAD	3da2e90e-6450-4286-8c74-08dbecbfd788	NA	NA	T3B	With Tumor	37.3475	0:CENSORED	NA	No	White	Yes	-16	1	Primary	Male	Matched	PRAD	Yes	No	International Genomics Consortium
prad_tcga_pan_can_atlas_2018	TCGA-HC-7213	TCGA-HC-7213-01	53	NA	NA	13	-19	Prostate Cancer	PRAD	Prostate Adenocarcinoma	1219	-19699	0	Not Hispanic Or Latino	38272	0.1697	EUR	NA	No	C61	2428924	C61.9	Yes	Yes	0.3531	0	35	Yes	PRAD	26eefaa1-1666-4ce1-8cf4-f6fabff81fd2	NA	N0	T3B	Tumor Free	5.58898	1:PROGRESSION	NA	No	White	No	-4	1	Primary	Male	Matched	PRAD	Yes	No	International Genomics Consortium
prad_tcga_pan_can_atlas_2018	TCGA-HC-7738	TCGA-HC-7738-01	58	NA	NA	0	NA	Prostate Cancer	PRAD	Prostate Adenocarcinoma	964	-21195	0	Not Hispanic Or Latino	3/29/12	0.0275	EUR	NA	No	C61	2428924	C61.9	Yes	Yes	0.3261	0	35	Yes	PRAD	698ce9a9-6512-4fb8-a574-a26ee259414c	NA	NA	T2C	Tumor Free	13.8081	1:PROGRESSION	NA	No	White	No	NA	1	Primary	Male	Matched	PRAD	Yes	No	International Genomics Consortium
prad_tcga_pan_can_atlas_2018	TCGA-HC-7742	TCGA-HC-7742-01	58	NA	NA	5	-19	Prostate Cancer	PRAD	Prostate Adenocarcinoma	938	-21323	0	Not Hispanic Or Latino	38303	0.1224	EUR	NA	No	C61	2279175	C61.9	Yes	Yes	0.3372	0	30	Yes	PRAD	0730216b-c201-443c-9092-81e23fd13c6c	NA	N0	T3A	With Tumor	30.838	0:CENSORED	NA	No	White	No	-18	1	Primary	Male	Matched	PRAD	Yes	No	International Genomics Consortium
prad_tcga_pan_can_atlas_2018	TCGA-HC-8264	TCGA-HC-8264-01	60	NA	NA	1	-33	Prostate Cancer	PRAD	Prostate Adenocarcinoma	48	-22177	0	NA	1/25/13	0.0698	EUR	NA	No	C61	2428924	C61.9	Yes	Yes	0.3298	0	35	No	PRAD	8740555d-8bf0-40ba-b868-99eef27662a4	NA	N1	T3B	With Tumor	1.57806	0:CENSORED	NA	No	NA	NA	-22	1	Primary	Male	Matched	PRAD	Yes	No	International Genomics Consortium
prad_tcga_pan_can_atlas_2018	TCGA-HC-8266	TCGA-HC-8266-01	55	NA	NA	8	-33	Prostate Cancer	PRAD	Prostate Adenocarcinoma	473	-20280	0	NA	40190	0.0385	NA	NA	No	C61	2428924	C61.9	Yes	Yes	0.3504	0	22	NA	PRAD	fb447e0f-7cf0-49bf-8b15-aae932f8094d	NA	N0	T3B	With Tumor	15.5505	0:CENSORED	NA	No	NA	No	-22	1	Primary	Male	Matched	PRAD	Yes	No	International Genomics Consortium
prad_tcga_pan_can_atlas_2018	TCGA-HC-A4ZV	TCGA-HC-A4ZV-01	56	NA	NA	5	-21	Prostate Cancer	PRAD	Prostate Adenocarcinoma	23	-20634	0	NA	3/15/13	0.3551	AFR	NA	No	C61	2279175	C61.9	Yes	Yes	0.2828	0.1	106	No	PRAD	BB8E6886-EDC7-4127-A85B-C4F3769B6681	NA	N0	T3B	With Tumor	0.756156	0:CENSORED	NA	No	NA	NA	-4	1	Primary	Male	Matched	PRAD	Yes	No	International Genomics Consortium
prad_tcga_pan_can_atlas_2018	TCGA-HC-A631	TCGA-HC-A631-01	67	NA	NA	3	-17	Prostate Cancer	PRAD	Prostate Adenocarcinoma	54	-24749	0	NA	4/22/14	0.1911	EUR	NA	No	C61	2279175	C61.9	Yes	Yes	0.3115	0.03	29	No	PRAD	DB4793DC-CD45-4B81-93CE-8322031C2AA3	NA	N0	T2C	With Tumor	1.77532	0:CENSORED	NA	No	NA	NA	-16	1	Primary	Male	Matched	PRAD	Yes	No	International Genomics Consortium
prad_tcga_pan_can_atlas_2018	TCGA-HC-A632	TCGA-HC-A632-01	68	NA	NA	3	-33	Prostate Cancer	PRAD	Prostate Adenocarcinoma	61	-24916	0	NA	10/15/13	0.1546	EUR	NA	No	C61	2279175	C61.9	Yes	Yes	0.3221	0.01	31	No	PRAD	E457EB5D-120E-41F4-8455-2ED8D534FF02	NA	N0	T3A	Tumor Free	2.00546	0:CENSORED	NA	No	NA	NA	-22	1	Primary	Male	Matched	PRAD	Yes	No	International Genomics Consortium
prad_tcga_pan_can_atlas_2018	TCGA-HC-A6AL	TCGA-HC-A6AL-01	64	NA	NA	1	NA	Prostate Cancer	PRAD	Prostate Adenocarcinoma	67	-23618	0	NA	9/19/13	0.0662	EUR	NA	No	C61	2279175	C61.9	Yes	Yes	0.305	0.04	38	No	PRAD	E6CBF99D-4A10-4C11-9AC2-EB26EF57331F	NA	N0	T2C	Tumor Free	2.20272	0:CENSORED	NA	No	NA	NA	NA	1	Primary	Male	Matched	PRAD	Yes	No	International Genomics Consortium
prad_tcga_pan_can_atlas_2018	TCGA-HC-A6AN	TCGA-HC-A6AN-01	67	NA	NA	3	NA	Prostate Cancer	PRAD	Prostate Adenocarcinoma	49	-24697	0	NA	4/22/14	0.0831	EUR	NA	No	C61	2279175	C61.9	Yes	Yes	0.3035	0.05	30	No	PRAD	3FAE5B76-9E22-4EAB-A7FC-13139B2B97C4	NA	N0	T3A	With Tumor	1.61094	0:CENSORED	NA	No	NA	NA	NA	1	Primary	Male	Matched	PRAD	Yes	No	International Genomics Consortium
prad_tcga_pan_can_atlas_2018	TCGA-HC-A6AP	TCGA-HC-A6AP-01	61	NA	NA	0	NA	Prostate Cancer	PRAD	Prostate Adenocarcinoma	71	-22318	0	NA	9/19/13	0.0485	EUR	NA	No	C61	2279175	C61.9	Yes	Yes	0.3014	0	29	No	PRAD	EAD15A1B-726A-46AA-9005-A22F4B89D011	NA	NA	T2C	NA	2.33422	0:CENSORED	NA	No	NA	NA	NA	1	Primary	Male	Matched	PRAD	Yes	No	International Genomics Consortium
prad_tcga_pan_can_atlas_2018	TCGA-HC-A6AQ	TCGA-HC-A6AQ-01	60	NA	NA	0	NA	Prostate Cancer	PRAD	Prostate Adenocarcinoma	106	-22208	0	NA	9/19/13	0.0048	EUR	NA	No	C61	2279175	C61.9	Yes	Yes	0.2968	0	21	No	PRAD	3FA83688-1724-42CB-A600-472E4C500E89	NA	NA	T2C	Tumor Free	3.48489	0:CENSORED	NA	Yes	NA	NA	NA	1	Primary	Male	Matched	PRAD	Yes	No	International Genomics Consortium
prad_tcga_pan_can_atlas_2018	TCGA-HC-A6AS	TCGA-HC-A6AS-01	70	NA	NA	NA	NA	Prostate Cancer	PRAD	Prostate Adenocarcinoma	44	-25661	0	NA	9/19/13	0.0021	EUR	NA	No	C61	2279175	C61.9	Yes	Yes	0.2947	0.04	24	No	PRAD	6B3F53AB-00F4-4C45-9BB5-5C8ADBC66084	NA	N0	T2A	Tumor Free	1.44656	0:CENSORED	NA	No	NA	NA	NA	1	Primary	Male	Matched	PRAD	Yes	No	International Genomics Consortium
prad_tcga_pan_can_atlas_2018	TCGA-HC-A6HX	TCGA-HC-A6HX-01	55	NA	NA	0	NA	Prostate Cancer	PRAD	Prostate Adenocarcinoma	38	-20263	0	NA	9/19/13	0.004	EUR	NA	No	C61	2279175	C61.9	Yes	Yes	0.3096	0	21	No	PRAD	F3E93819-A8F5-4D15-A416-3EDD42AA52D1	NA	N0	T2C	Tumor Free	1.2493	0:CENSORED	NA	No	NA	NA	NA	1	Primary	Male	Matched	PRAD	Yes	No	International Genomics Consortium
prad_tcga_pan_can_atlas_2018	TCGA-HC-A6HY	TCGA-HC-A6HY-01	51	NA	NA	1	NA	Prostate Cancer	PRAD	Prostate Adenocarcinoma	134	-18779	0	NA	9/19/13	0.0408	EUR	NA	No	C61	2279175	C61.9	Yes	Yes	0.3298	0	23	No	PRAD	3D6ABC44-D094-4250-8DFC-347AE9C741F2	NA	NA	T2C	Tumor Free	4.40543	0:CENSORED	NA	No	NA	NA	NA	1	Primary	Male	Matched	PRAD	Yes	No	International Genomics Consortium
prad_tcga_pan_can_atlas_2018	TCGA-HC-A76W	TCGA-HC-A76W-01	73	NA	NA	0	-35	Prostate Cancer	PRAD	Prostate Adenocarcinoma	213	-26755	0	NA	3/28/14	0.0177	EUR	NA	No	C61	2279175	C61.9	Yes	Yes	0.3226	0	30	No	PRAD	5F69CA7D-F8E0-4F5B-9987-1E5C234EB759	NA	N0	T3B	With Tumor	7.00266	0:CENSORED	NA	Yes, History Of Synchronous And Or Bilateral Malignancy	NA	NA	-20	1	Primary	Male	Matched	PRAD	Yes	No	International Genomics Consortium
prad_tcga_pan_can_atlas_2018	TCGA-HC-A76X	TCGA-HC-A76X-01	62	NA	NA	0	-31	Prostate Cancer	PRAD	Prostate Adenocarcinoma	150	-22756	0	NA	3/28/14	0.0041	EUR	NA	No	C61	2279175	C61.9	Yes	Yes	0.3337	0	29	No	PRAD	105E12BF-4F39-4D7A-870F-FBC329EE210A	NA	N0	T2C	Tumor Free	4.93145	0:CENSORED	NA	No	NA	NA	-18	1	Primary	Male	Matched	PRAD	Yes	No	International Genomics Consortium
prad_tcga_pan_can_atlas_2018	TCGA-HC-A8CY	TCGA-HC-A8CY-01	63	NA	NA	4	-25	Prostate Cancer	PRAD	Prostate Adenocarcinoma	290	-23154	0	NA	3/28/14	0.1393	EUR	NA	No	C61	2279175	C61.9	Yes	Yes	0.3203	0	25	NA	PRAD	B6F54BDC-9B1B-4465-A6E3-F0524885E10E	NA	N1	T3A	With Tumor	9.53414	0:CENSORED	NA	No	NA	NA	-22	1	Primary	Male	Matched	PRAD	Yes	No	International Genomics Consortium
prad_tcga_pan_can_atlas_2018	TCGA-HC-A9TE	TCGA-HC-A9TE-01	64	NA	NA	18	NA	Prostate Cancer	PRAD	Prostate Adenocarcinoma	587	-23543	0	NA	39005	0.5782	EUR	NA	No	C61	2279175	C61.9	Yes	Yes	0.3271	0	45	Yes	PRAD	C51CCFF8-2502-40E1-B130-FE655C119169	NA	N0	T3B	With Tumor	7.10129	1:PROGRESSION	NA	No	NA	No	NA	1	Primary	Male	Matched	PRAD	Yes	No	International Genomics Consortium
prad_tcga_pan_can_atlas_2018	TCGA-HC-A9TH	TCGA-HC-A9TH-01	58	NA	NA	0	NA	Prostate Cancer	PRAD	Prostate Adenocarcinoma	844	-21460	0	NA	39005	0.0868	EUR	NA	No	C61	2279175	C61.9	Yes	Yes	0.3178	0	47	Yes	PRAD	433D1441-6D5B-4455-A731-65F172BB016D	NA	N0	T3B	With Tumor	11.5396	1:PROGRESSION	NA	No	NA	No	NA	1	Primary	Male	Matched	PRAD	Yes	No	International Genomics Consortium
prad_tcga_pan_can_atlas_2018	TCGA-HI-7168	TCGA-HI-7168-01	62	NA	NA	26	-25	Prostate Cancer	PRAD	Prostate Adenocarcinoma	3323	-22881	0	Not Hispanic Or Latino	2/20/12	0.3786	EUR	NA	No	C61	2428924	C61.9	Yes	Yes	0.3111	0	38	Yes	PRAD	25d70934-01a5-45a2-9960-68d3058b6965	NA	N0	T3B	NA	82.3553	1:PROGRESSION	NA	No	White	No	-18	1	Primary	Male	Matched	PRAD	No	Yes	Fox Chase
prad_tcga_pan_can_atlas_2018	TCGA-J4-A67N	TCGA-J4-A67N-01	61	NA	NA	2	NA	Prostate Cancer	PRAD	Prostate Adenocarcinoma	937	-22420	0	NA	8/16/13	0.0976	EUR	NA	No	C61	2279175	C61.9	Yes	Yes	0.311	0.04	22	Yes	PRAD	00F7F9D3-7A34-4A5B-9D19-38810DCABBBA	NA	N0	T3A	With Tumor	14.5313	1:PROGRESSION	NA	No	NA	No	NA	1	Primary	Male	Matched	PRAD	Yes	No	ABS - Lahey Clinic
prad_tcga_pan_can_atlas_2018	TCGA-J4-A6G3	TCGA-J4-A6G3-01	57	NA	NA	NA	-27	Prostate Cancer	PRAD	Prostate Adenocarcinoma	849	-20836	0	NA	40160	0.0001	EUR	NA	No	C61	2279175	C61.9	Yes	Yes	0.3194	0	24	Yes	PRAD	9B015929-99EB-4E74-8FBF-6B2E6D7F08E4	NA	N0	T3B	Tumor Free	20.3176	1:PROGRESSION	NA	No	NA	Yes	-14	1	Primary	Male	Matched	PRAD	Yes	No	ABS - Lahey Clinic
prad_tcga_pan_can_atlas_2018	TCGA-J4-AATV	TCGA-J4-AATV-01	71	NA	NA	0	NA	Prostate Cancer	PRAD	Prostate Adenocarcinoma	553	-25943	0	NA	8/13/14	0.0002	EUR	NA	No	C61	2279175	C61.9	Yes	Yes	0.3229	0.01	3	No	PRAD	FADD80E3-8087-4494-A8F0-1CAA92ACBB67	NA	N0	T2C	NA	18.1806	0:CENSORED	NA	No	NA	No	NA	1	Primary	Male	Matched	PRAD	Yes	No	ABS - Lahey Clinic
prad_tcga_pan_can_atlas_2018	TCGA-J9-A52C	TCGA-J9-A52C-01	57	NA	NA	1	NA	Prostate Cancer	PRAD	Prostate Adenocarcinoma	178	-20966	0	NA	3/14/13	0	EUR	NA	No	C61	2428924	C61.9	Yes	Yes	0.3817	0.23	488	No	PRAD	1940166E-AEDC-4DC5-90A5-609871F9F7DA	NA	NA	T3B	NA	5.85199	0:CENSORED	NA	No	NA	No	NA	1	Primary	Male	Matched	PRAD	Yes	No	Melbourne Health
prad_tcga_pan_can_atlas_2018	TCGA-J9-A52D	TCGA-J9-A52D-01	71	NA	NA	NA	NA	Prostate Cancer	PRAD	Prostate Adenocarcinoma	212	-26023	0	NA	38244	NA	EUR	NA	No	C61	2410662	C61.9	Yes	No	0.3015	0.11	35	No	PRAD	C03AE0F2-DDE3-47E8-A046-CE85C86DD77D	NA	NA	T3A	Tumor Free	6.96979	0:CENSORED	NA	No	NA	No	NA	1	Primary	Male	Matched	NA	No	Yes	Melbourne Health
prad_tcga_pan_can_atlas_2018	TCGA-J9-A52E	TCGA-J9-A52E-01	65	NA	NA	16	NA	Prostate Cancer	PRAD	Prostate Adenocarcinoma	323	-23741	0	NA	3/15/13	0.232	EUR	NA	No	C61	2428924	C61.9	Yes	Yes	0.3023	0	21	Yes	PRAD	30ABA886-5152-4E25-B36F-6CE7009D419E	NA	N0	T3B	Tumor Free	10.6191	0:CENSORED	NA	No	NA	No	NA	1	Primary	Male	Matched	PRAD	No	Yes	Melbourne Health
prad_tcga_pan_can_atlas_2018	TCGA-J9-A8CK	TCGA-J9-A8CK-01	66	NA	NA	0	-25	Prostate Cancer	PRAD	Prostate Adenocarcinoma	321	-24285	0	NA	37422	0.0525	EUR	NA	No	C61	2279175	C61.9	Yes	Yes	0.3289	0	22	No	PRAD	EB80244A-5F20-49A8-8F73-E92C14395895	NA	NA	T3A	Tumor Free	10.5533	0:CENSORED	NA	No	NA	No	-18	1	Primary	Male	Matched	PRAD	Yes	No	Melbourne Health
prad_tcga_pan_can_atlas_2018	TCGA-J9-A8CL	TCGA-J9-A8CL-01	66	NA	NA	3	-21	Prostate Cancer	PRAD	Prostate Adenocarcinoma	405	-24145	0	NA	1/27/15	0.2882	EUR	NA	No	C61	2279175	C61.9	Yes	Yes	0.325	0	41	Yes	PRAD	1122FA92-0073-4F59-9880-3F1A34620758	NA	NA	T3B	With Tumor	4.33968	1:PROGRESSION	NA	No	NA	NA	-12	1	Primary	Male	Matched	PRAD	Yes	No	Melbourne Health
prad_tcga_pan_can_atlas_2018	TCGA-J9-A8CM	TCGA-J9-A8CM-01	66	NA	NA	1	-27	Prostate Cancer	PRAD	Prostate Adenocarcinoma	463	-24118	0	NA	37271	0.1541	EUR	NA	No	C61	2279175	C61.9	Yes	Yes	0.3135	0	62	Yes	PRAD	DECEB7DF-6EDC-41F0-99AA-C4AC7E764074	NA	N1	T3B	With Tumor	11.3095	1:PROGRESSION	NA	No	NA	No	-22	1	Primary	Male	Matched	PRAD	Yes	No	Melbourne Health
prad_tcga_pan_can_atlas_2018	TCGA-KC-A4BL	TCGA-KC-A4BL-01	65	NA	NA	0	-35	Prostate Cancer	PRAD	Prostate Adenocarcinoma	934	-24081	0	NA	1/23/15	0	AFR	NA	Yes (Pharmaceutical Treatment Prior To Resection)	C61	2279175	C61.9	Yes	Yes	0.2964	0	14	Yes	PRAD	5089A8D2-A353-4150-8A6B-6478C5BB29BB	NA	N0	T2C	With Tumor	6.34514	1:PROGRESSION	NA	No	NA	NA	-24	1	Primary	Male	Matched	PRAD	No	Yes	Cornell Medical College
prad_tcga_pan_can_atlas_2018	TCGA-KK-A59X	TCGA-KK-A59X-01	55	NA	NA	1	11	Prostate Cancer	PRAD	Prostate Adenocarcinoma	2535	-20416	0	NA	5/28/13	0.1551	AFR	NA	No	C61	2279175	C61.9	Yes	Yes	0.3164	0.06	45	Yes	PRAD	629855EA-551E-456C-B421-83B9A4EB3269	NA	N1	T3B	Tumor Free	73.4129	1:PROGRESSION	NA	No	NA	Yes	-6	1	Primary	Male	Matched	PRAD	No	Yes	MD Anderson Cancer Center
prad_tcga_pan_can_atlas_2018	TCGA-KK-A59Z	TCGA-KK-A59Z-01	66	NA	NA	14	-23	Prostate Cancer	PRAD	Prostate Adenocarcinoma	2628	-24306	0	NA	5/28/13	0.3999	AFR	NA	No	C61	2279175	C61.9	Yes	Yes	0.31	0	48	NA	PRAD	DF7BBD9C-0B35-4855-ACDE-46F4956F4DF1	NA	N0	T2C	Tumor Free	86.3991	0:CENSORED	NA	No	NA	No	-22	1	Primary	Male	Matched	PRAD	No	Yes	MD Anderson Cancer Center
prad_tcga_pan_can_atlas_2018	TCGA-KK-A6DY	TCGA-KK-A6DY-01	50	NA	NA	6	-33	Prostate Cancer	PRAD	Prostate Adenocarcinoma	4295	-18420	0	NA	3/27/14	0.0995	AFR_ADMIX	NA	No	C61	2279175	C61.9	Yes	Yes	0.3423	0	27	NA	PRAD	B1BDAF2D-7D84-4409-9427-5390150BB96D	NA	N0	T2C	With Tumor	141.204	0:CENSORED	NA	No	NA	No	-20	1	Primary	Male	Matched	PRAD	No	Yes	MD Anderson Cancer Center
prad_tcga_pan_can_atlas_2018	TCGA-KK-A6E3	TCGA-KK-A6E3-01	56	NA	NA	0	NA	Prostate Cancer	PRAD	Prostate Adenocarcinoma	2056	-20547	0	NA	3/27/14	0.0003	AFR_ADMIX	NA	No	C61	2279175	C61.9	Yes	Yes	0.3074	0	31	No	PRAD	38A2B705-D8A4-45CA-8BCD-96DBF93D8E4D	NA	N0	T2C	Tumor Free	67.5938	0:CENSORED	NA	No	NA	No	NA	1	Primary	Male	Matched	PRAD	No	Yes	MD Anderson Cancer Center
prad_tcga_pan_can_atlas_2018	TCGA-KK-A6E6	TCGA-KK-A6E6-01	69	NA	NA	9	-17	Prostate Cancer	PRAD	Prostate Adenocarcinoma	3447	-25320	0	NA	3/27/14	0.0436	EUR	NA	No	C61	2279175	C61.9	Yes	Yes	0.3151	0	33	No	PRAD	E377F873-C0D1-4810-9F3D-E551723858E1	NA	N0	T3A	Tumor Free	113.325	0:CENSORED	NA	No	NA	No	-16	1	Primary	Male	Matched	PRAD	No	Yes	MD Anderson Cancer Center
prad_tcga_pan_can_atlas_2018	TCGA-KK-A6E7	TCGA-KK-A6E7-01	46	NA	NA	6	NA	Prostate Cancer	PRAD	Prostate Adenocarcinoma	2760	-17074	0	NA	3/27/14	0.0965	NA	NA	No	C61	2279175	C61.9	Yes	Yes	0.3293	0	24	Yes	PRAD	25C669B3-4D4A-4142-A403-677BE8522875	NA	N1	T3A	With Tumor	30.4106	1:PROGRESSION	NA	No	NA	No	NA	1	Primary	Male	Matched	PRAD	No	Yes	MD Anderson Cancer Center
prad_tcga_pan_can_atlas_2018	TCGA-KK-A6E8	TCGA-KK-A6E8-01	68	NA	NA	7	NA	Prostate Cancer	PRAD	Prostate Adenocarcinoma	1770	-25026	0	NA	3/27/14	0.2482	EUR	NA	No	C61	2279175	C61.9	Yes	Yes	0.3175	0	37	No	PRAD	8990CE28-C671-4487-8DDA-864F0675BBB3	NA	N0	T2C	Tumor Free	58.1911	0:CENSORED	NA	No	NA	No	NA	1	Primary	Male	Matched	PRAD	No	Yes	MD Anderson Cancer Center
prad_tcga_pan_can_atlas_2018	TCGA-KK-A7AP	TCGA-KK-A7AP-01	55	NA	NA	4	-17	Prostate Cancer	PRAD	Prostate Adenocarcinoma	196	-20403	0	NA	38882	0.1799	NA	NA	No	C61	2279175	C61.9	Yes	Yes	0.3362	0.03	32	NA	PRAD	F4E9A9F9-263C-4CED-A8FB-6CB0FB088983	NA	N1	T3B	NA	6.44376	0:CENSORED	NA	Yes	NA	NA	-26	1	Primary	Male	Matched	PRAD	No	Yes	MD Anderson Cancer Center
prad_tcga_pan_can_atlas_2018	TCGA-KK-A7AU	TCGA-KK-A7AU-01	63	NA	NA	2	-19	Prostate Cancer	PRAD	Prostate Adenocarcinoma	1775	-23118	0	NA	8/28/14	0.1196	EUR	NA	No	C61	2279175	C61.9	Yes	Yes	0.3338	0	18	No	PRAD	39303E7C-5BAF-479D-A112-D8F03A18C621	NA	N1	T3B	Tumor Free	6.8054	1:PROGRESSION	NA	No	NA	No	-20	1	Primary	Male	Matched	PRAD	No	Yes	MD Anderson Cancer Center
prad_tcga_pan_can_atlas_2018	TCGA-KK-A7AW	TCGA-KK-A7AW-01	57	NA	NA	1	NA	Prostate Cancer	PRAD	Prostate Adenocarcinoma	1054	-20869	0	NA	8/19/14	0.0705	AFR	NA	No	C61	2279175	C61.9	Yes	Yes	0.3206	0	25	NA	PRAD	2F231B79-84BC-4256-BF26-7CE64083D438	NA	N1	T3A	Tumor Free	34.6517	0:CENSORED	NA	No	NA	NA	NA	1	Primary	Male	Matched	PRAD	No	Yes	MD Anderson Cancer Center
prad_tcga_pan_can_atlas_2018	TCGA-KK-A7AZ	TCGA-KK-A7AZ-01	56	NA	NA	4	NA	Prostate Cancer	PRAD	Prostate Adenocarcinoma	1519	-20507	0	NA	8/19/14	0.1127	EUR	NA	No	C61	2279175	C61.9	Yes	Yes	0.3182	0	33	NA	PRAD	7D931C19-1FCE-4409-8A9C-9C65631CCBAC	NA	N0	T3A	NA	49.9392	0:CENSORED	NA	No	NA	NA	NA	1	Primary	Male	Matched	PRAD	No	Yes	MD Anderson Cancer Center
prad_tcga_pan_can_atlas_2018	TCGA-KK-A7B0	TCGA-KK-A7B0-01	67	NA	NA	2	NA	Prostate Cancer	PRAD	Prostate Adenocarcinoma	1329	-24756	0	NA	8/28/14	0.1451	EUR	NA	No	C61	2279175	C61.9	Yes	Yes	0.3268	0	27	No	PRAD	73D4E806-2C15-4C9E-A978-106FB9494E82	NA	N0	T3B	NA	19.9231	1:PROGRESSION	NA	No	NA	No	NA	1	Primary	Male	Matched	PRAD	No	Yes	MD Anderson Cancer Center
prad_tcga_pan_can_atlas_2018	TCGA-KK-A7B2	TCGA-KK-A7B2-01	68	NA	NA	0	NA	Prostate Cancer	PRAD	Prostate Adenocarcinoma	1099	-24845	0	NA	38882	0	EUR	NA	No	C61	2279175	C61.9	Yes	Yes	0.3301	0	17	Yes	PRAD	000D566C-96C7-4F1C-B36E-FA2222467983	NA	N1	T3A	With Tumor	22.7504	1:PROGRESSION	NA	No	NA	No	NA	1	Primary	Male	Matched	PRAD	No	Yes	MD Anderson Cancer Center
prad_tcga_pan_can_atlas_2018	TCGA-KK-A7B4	TCGA-KK-A7B4-01	64	NA	NA	4	-15	Prostate Cancer	PRAD	Prostate Adenocarcinoma	987	-23644	0	NA	8/28/14	0.204	EUR	NA	No	C61	2279175	C61.9	Yes	Yes	0.3133	0.09	26	Yes	PRAD	5447A0E0-80CA-40FB-8233-504FDE51F22C	NA	N1	T3B	With Tumor	20.9422	1:PROGRESSION	NA	Yes	NA	No	-18	1	Primary	Male	Matched	PRAD	No	Yes	MD Anderson Cancer Center
prad_tcga_pan_can_atlas_2018	TCGA-KK-A8I4	TCGA-KK-A8I4-01	64	NA	NA	11	-23	Prostate Cancer	PRAD	Prostate Adenocarcinoma	2259	-23706	0	NA	8/28/14	0.1893	EUR	NA	No	C61	2279175	C61.9	Yes	Yes	0.3235	0.01	20	Yes	PRAD	9A8CAEF5-6543-4391-8A55-4999035693C5	NA	N1	T3B	With Tumor	38.2023	1:PROGRESSION	NA	No	NA	No	-22	1	Primary	Male	Matched	PRAD	No	Yes	MD Anderson Cancer Center
prad_tcga_pan_can_atlas_2018	TCGA-KK-A8I7	TCGA-KK-A8I7-01	55	NA	NA	2	NA	Prostate Cancer	PRAD	Prostate Adenocarcinoma	2002	-20256	0	NA	8/18/14	0.0233	EUR	NA	No	C61	2279175	C61.9	Yes	No	0.317	0	15	Yes	PRAD	108DEE1E-B27D-4056-A167-261725F548C1	NA	N0	T3B	Tumor Free	35.7695	1:PROGRESSION	NA	No	NA	No	NA	1	Primary	Male	Matched	NA	No	Yes	MD Anderson Cancer Center
prad_tcga_pan_can_atlas_2018	TCGA-KK-A8IA	TCGA-KK-A8IA-01	69	NA	NA	2	-21	Prostate Cancer	PRAD	Prostate Adenocarcinoma	1931	-25284	0	NA	8/18/14	0.2758	EUR	NA	No	C61	2279175	C61.9	Yes	Yes	0.3211	0	31	NA	PRAD	17916C4E-FEBE-48C6-B475-AD29397425E8	NA	N1	T3B	NA	63.4842	0:CENSORED	NA	No	NA	No	-12	1	Primary	Male	Matched	PRAD	No	Yes	MD Anderson Cancer Center
prad_tcga_pan_can_atlas_2018	TCGA-KK-A8IB	TCGA-KK-A8IB-01	65	NA	NA	7	-3	Prostate Cancer	PRAD	Prostate Adenocarcinoma	83	-24041	0	NA	8/19/14	0.2666	EUR	NA	No	C61	2279175	C61.9	Yes	Yes	0.3276	0	39	NA	PRAD	88705B03-AA27-45C5-BEF0-BB697799F9DF	NA	N0	T3A	NA	2.72874	0:CENSORED	NA	Yes	NA	NA	-10	1	Primary	Male	Matched	PRAD	No	Yes	MD Anderson Cancer Center
prad_tcga_pan_can_atlas_2018	TCGA-KK-A8IC	TCGA-KK-A8IC-01	54	NA	NA	5	-27	Prostate Cancer	PRAD	Prostate Adenocarcinoma	2051	-19902	0	NA	8/28/14	0.1252	EUR	NA	No	C61	2279175	C61.9	Yes	Yes	0.3236	0	14	Yes	PRAD	70C6C3A0-B422-4541-A60F-355356A9A340	NA	N0	T3B	With Tumor	34.8489	1:PROGRESSION	NA	No	NA	No	-22	1	Primary	Male	Matched	PRAD	No	Yes	MD Anderson Cancer Center
prad_tcga_pan_can_atlas_2018	TCGA-KK-A8IF	TCGA-KK-A8IF-01	57	NA	NA	9	-13	Prostate Cancer	PRAD	Prostate Adenocarcinoma	804	-20888	0	NA	8/18/14	0.2874	AFR_ADMIX	NA	No	C61	2279175	C61.9	Yes	Yes	0.3243	0.02	24	Yes	PRAD	3F5270A2-3284-4523-BD81-54FC98C2B933	NA	N0	T3A	With Tumor	21.3039	1:PROGRESSION	NA	No	NA	NA	-22	1	Primary	Male	Matched	PRAD	No	Yes	MD Anderson Cancer Center
prad_tcga_pan_can_atlas_2018	TCGA-KK-A8IJ	TCGA-KK-A8IJ-01	59	NA	NA	1	-21	Prostate Cancer	PRAD	Prostate Adenocarcinoma	1559	-21793	0	NA	8/19/14	0.036	EUR	NA	No	C61	2279175	C61.9	Yes	Yes	0.322	0	25	Yes	PRAD	98A9CE0E-4F02-4819-BC0C-C1A8D34E3DB6	NA	N1	T3B	NA	10.093	1:PROGRESSION	NA	No	NA	NA	-20	1	Primary	Male	Matched	PRAD	No	Yes	MD Anderson Cancer Center
prad_tcga_pan_can_atlas_2018	TCGA-M7-A722	TCGA-M7-A722-01	65	NA	NA	0	NA	Prostate Cancer	PRAD	Prostate Adenocarcinoma	1060	-23880	0	NA	3/27/14	0.0523	EUR	NA	No	C61	2279175	C61.9	Yes	Yes	0.3239	0	32	Yes	PRAD	3FA3CFFE-40F1-4853-9CBB-54A99FFD6108	NA	N0	T3A	With Tumor	18.3779	1:PROGRESSION	NA	No	NA	No	NA	1	Primary	Male	Matched	PRAD	Yes	No	University of North Carolina
prad_tcga_pan_can_atlas_2018	TCGA-M7-A724	TCGA-M7-A724-01	64	NA	NA	2	NA	Prostate Cancer	PRAD	Prostate Adenocarcinoma	889	-23595	0	NA	41195	0.1325	EUR	NA	No	C61	2279175	C61.9	Yes	Yes	0.3212	0	27	Yes	PRAD	F8B98552-AE2A-4609-9929-7864485B3C51	NA	N0	T3A	With Tumor	29.2271	0:CENSORED	NA	No	NA	No	NA	1	Primary	Male	Matched	PRAD	Yes	No	University of North Carolina
prad_tcga_pan_can_atlas_2018	TCGA-TK-A8OK	TCGA-TK-A8OK-01	73	NA	NA	2	-31	Prostate Cancer	PRAD	Prostate Adenocarcinoma	27	-26976	0	NA	11/14/14	0.1019	EUR	NA	No	C61	2279175	C61.9	Yes	Yes	0.3346	0	37	NA	PRAD	4FDC9F5A-7BA1-4F80-B3DB-2B7CBE505217	NA	NA	NA	NA	0.887662	0:CENSORED	NA	No	NA	No	-26	1	Primary	Male	Matched	PRAD	Yes	No	Global BioClinical - Georgia
prad_tcga_pan_can_atlas_2018	TCGA-TP-A8TT	TCGA-TP-A8TT-01	64	NA	NA	0	NA	Prostate Cancer	PRAD	Prostate Adenocarcinoma	526	-23476	0	NA	3/28/14	0.0741	EUR	NA	No	C61	2279175	C61.9	Yes	Yes	0.3272	0	24	NA	PRAD	A13A7252-DE84-4950-9307-80FC8A6A668D	NA	N0	T3A	NA	17.293	0:CENSORED	NA	No	NA	Yes	NA	1	Primary	Male	Matched	PRAD	Yes	No	Maine Medical Center
prad_tcga_pan_can_atlas_2018	TCGA-V1-A8MJ	TCGA-V1-A8MJ-01	58	NA	NA	3	-25	Prostate Cancer	PRAD	Prostate Adenocarcinoma	1791	-21535	NA	NA	7/15/14	0.0001	AFR_ADMIX	NA	No	C61	2279175	C61.9	Yes	Yes	0.3186	0	16	Yes	PRAD	F4F81316-C99A-4A88-AA6C-E66FC5D60C53	NA	N1	T3A	NA	58.8815	0:CENSORED	NA	No	NA	No	-24	1	Primary	Male	Matched	PRAD	No	Yes	University of California San Francisco
prad_tcga_pan_can_atlas_2018	TCGA-V1-A8MU	TCGA-V1-A8MU-01	56	NA	NA	0	-27	Prostate Cancer	PRAD	Prostate Adenocarcinoma	1876	-20805	NA	NA	7/15/14	0.0528	AFR_ADMIX	NA	No	C61	2279175	C61.9	Yes	Yes	0.3168	0	22	Yes	PRAD	A76BCD1F-E47F-4DC5-A97A-4C4F00032191	NA	N1	T3A	NA	61.676	0:CENSORED	NA	No	NA	No	-26	1	Primary	Male	Matched	PRAD	No	Yes	University of California San Francisco
prad_tcga_pan_can_atlas_2018	TCGA-V1-A8WS	TCGA-V1-A8WS-01	56	NA	NA	0	-31	Prostate Cancer	PRAD	Prostate Adenocarcinoma	474	-20805	NA	NA	7/23/14	0.0417	EUR	NA	No	C61	2279175	C61.9	Yes	Yes	0.3298	0	23	Yes	PRAD	BEA84D33-3286-44E2-9595-893C34A01F58	NA	NA	T3B	NA	15.5834	0:CENSORED	NA	No	NA	No	-22	1	Primary	Male	Matched	PRAD	No	Yes	University of California San Francisco
prad_tcga_pan_can_atlas_2018	TCGA-V1-A9O7	TCGA-V1-A9O7-01	60	NA	NA	5	NA	Prostate Cancer	PRAD	Prostate Adenocarcinoma	2499	-22265	NA	NA	7/23/14	0.1288	EUR	NA	No	C61	2279175	C61.9	Yes	Yes	0.3298	0.04	23	Yes	PRAD	40EBEB10-7390-44FC-9EF2-80D40D251018	NA	N0	T3A	NA	26.9257	1:PROGRESSION	NA	No	NA	Yes	NA	1	Primary	Male	Matched	PRAD	No	Yes	University of California San Francisco
prad_tcga_pan_can_atlas_2018	TCGA-V1-A9OT	TCGA-V1-A9OT-01	61	NA	NA	0	NA	Prostate Cancer	PRAD	Prostate Adenocarcinoma	476	-22630	NA	NA	7/23/14	0.05	EUR_ADMIX	NA	No	C61	2279175	C61.9	Yes	Yes	0.325	0.02	21	Yes	PRAD	18B8AD7F-0F39-4853-AE13-5B13AA5E6F7D	NA	NA	T2C	NA	9.59989	1:PROGRESSION	NA	No	NA	No	NA	1	Primary	Male	Matched	PRAD	No	Yes	University of California San Francisco
prad_tcga_pan_can_atlas_2018	TCGA-V1-A9OX	TCGA-V1-A9OX-01	56	NA	NA	3	NA	Prostate Cancer	PRAD	Prostate Adenocarcinoma	1134	-20805	NA	NA	7/23/14	0.1368	EUR	NA	No	C61	2279175	C61.9	Yes	Yes	0.3313	0	20	No	PRAD	14C2819B-9AFC-4C89-849F-530E289D55BF	NA	N0	T2C	NA	37.2818	0:CENSORED	NA	No	NA	No	NA	1	Primary	Male	Matched	PRAD	No	Yes	University of California San Francisco
prad_tcga_pan_can_atlas_2018	TCGA-V1-A9ZI	TCGA-V1-A9ZI-01	68	NA	NA	7	NA	Prostate Cancer	PRAD	Prostate Adenocarcinoma	1640	-25185	NA	NA	7/23/14	0.204	EUR	NA	No	C61	2279175	C61.9	Yes	Yes	0.3176	0	27	Yes	PRAD	3D92B872-A76A-49CD-9FD5-7993E78D2FB0	NA	N0	T3B	NA	53.9172	0:CENSORED	NA	No	NA	No	NA	1	Primary	Male	Matched	PRAD	No	Yes	University of California San Francisco
prad_tcga_pan_can_atlas_2018	TCGA-VN-A88I	TCGA-VN-A88I-01	59	NA	NA	0	-31	Prostate Cancer	PRAD	Prostate Adenocarcinoma	269	-21576	0	NA	37178	0.0007	EUR	NA	No	C61	2279175	C61.9	Yes	Yes	0.3228	0	12	NA	PRAD	C3FD52FE-BDC2-4CCA-91C7-590A192F80ED	NA	N0	T3A	With Tumor	8.84374	0:CENSORED	NA	No	NA	NA	-24	1	Primary	Male	Matched	PRAD	No	Yes	NCI Urologic Oncology Branch
prad_tcga_pan_can_atlas_2018	TCGA-VN-A88R	TCGA-VN-A88R-01	53	NA	NA	1	-9	Prostate Cancer	PRAD	Prostate Adenocarcinoma	784	-19513	0	NA	37178	0.1203	AFR	NA	No	C61	2279175	C61.9	Yes	Yes	0.3327	0	22	Yes	PRAD	FCF64B55-5C4F-4D82-AC6A-4713D01143CB	NA	N0	T2C	NA	16.8327	1:PROGRESSION	NA	No	NA	No	-24	1	Primary	Male	Matched	PRAD	No	Yes	NCI Urologic Oncology Branch
prad_tcga_pan_can_atlas_2018	TCGA-VP-A878	TCGA-VP-A878-01	58	NA	NA	0	-33	Prostate Cancer	PRAD	Prostate Adenocarcinoma	3130	-21402	0	NA	3/27/14	0.0735	EUR	NA	No	C61	2279175	C61.9	Yes	Yes	0.3197	0	27	Yes	PRAD	48F36FBE-356A-40AF-B81F-8EA0B1369BAB	NA	N1	T2C	NA	3.22188	1:PROGRESSION	NA	No	NA	No	-26	1	Primary	Male	Matched	PRAD	No	Yes	Washington University
prad_tcga_pan_can_atlas_2018	TCGA-X4-A8KQ	TCGA-X4-A8KQ-01	65	NA	NA	5	NA	Prostate Cancer	PRAD	Prostate Adenocarcinoma	1383	-23999	0	NA	37816	0.1748	EUR	NA	No	C61	2279175	C61.9	Yes	Yes	0.332	0	37	Yes	PRAD	56353D9C-9578-4D62-9DCD-92D800EFDEA0	NA	N0	T3B	Tumor Free	45.468	0:CENSORED	NA	No	NA	Yes	NA	1	Primary	Male	Matched	PRAD	No	Yes	Institute for Medical Research
prad_tcga_pan_can_atlas_2018	TCGA-X4-A8KS	TCGA-X4-A8KS-01	61	NA	NA	2	NA	Prostate Cancer	PRAD	Prostate Adenocarcinoma	979	-22571	0	NA	37816	0.0004	AFR_ADMIX	NA	No	C61	2279175	C61.9	Yes	Yes	0.3343	0	23	No	PRAD	56829C8D-7BB7-4AAC-999F-B1353DB4915D	NA	NA	T2C	Tumor Free	32.1859	0:CENSORED	NA	No	NA	No	NA	1	Primary	Male	Matched	PRAD	No	Yes	Institute for Medical Research
prad_tcga_pan_can_atlas_2018	TCGA-XJ-A83H	TCGA-XJ-A83H-01	57	NA	NA	2	-23	Prostate Cancer	PRAD	Prostate Adenocarcinoma	0	NA	0	NA	37786	0.051	EUR	NA	No	C61	2279175	C61.9	Yes	Yes	0.3136	0	32	NA	PRAD	58C27028-F37C-4CF1-B134-BD9AEC9BF170	NA	NA	T2C	NA	42.0817	0:CENSORED	NA	No	NA	No	-22	1	Primary	Male	Matched	PRAD	No	Yes	University of Kansas
prad_tcga_pan_can_atlas_2018	TCGA-XJ-A9DQ	TCGA-XJ-A9DQ-01	48	NA	NA	0	NA	Prostate Cancer	PRAD	Prostate Adenocarcinoma	91	NA	0	NA	5/21/14	0.0007	EUR	NA	No	C61	2279175	C61.9	Yes	Yes	0.3259	0	9	NA	PRAD	5D8C9B90-8D40-4CDD-900D-03681BC2D2A6	NA	NA	T2A	NA	2.99175	0:CENSORED	NA	No	NA	NA	NA	1	Primary	Male	Matched	PRAD	No	Yes	University of Kansas
prad_tcga_pan_can_atlas_2018	TCGA-XJ-A9DX	TCGA-XJ-A9DX-01	51	NA	NA	6	NA	Prostate Cancer	PRAD	Prostate Adenocarcinoma	973	NA	0	NA	5/21/14	0.3074	EUR	NA	No	C61	2279175	C61.9	Yes	Yes	0.3309	0.03	61	Yes	PRAD	84A5D5FC-7350-4846-A1BC-8BFADBCFF8DC	NA	N1	T3B	Tumor Free	31.9887	0:CENSORED	NA	No	NA	NA	NA	1	Primary	Male	Matched	PRAD	No	Yes	University of Kansas
prad_tcga_pan_can_atlas_2018	TCGA-XK-AAJT	TCGA-XK-AAJT-01	75	NA	NA	5	NA	Prostate Cancer	PRAD	Prostate Adenocarcinoma	1434	-27428	0	NA	5/13/14	0.2114	EUR	NA	No	C61	2279175	C61.9	Yes	Yes	0.3264	0	28	No	PRAD	5D66AC77-1543-488B-A68F-665811BEC67A	NA	N0	T3A	With Tumor	47.1447	0:CENSORED	NA	No	NA	No	NA	1	Primary	Male	Matched	PRAD	No	Yes	Mayo Clinic Arizona
prad_tcga_pan_can_atlas_2018	TCGA-Y6-A8TL	TCGA-Y6-A8TL-01	65	NA	NA	0	-23	Prostate Cancer	PRAD	Prostate Adenocarcinoma	992	-23776	0	NA	4/17/14	0.0468	EUR	NA	No	C61	2279175	C61.9	Yes	Yes	0.3388	0	26	No	PRAD	A7045324-CB44-4B37-BBAF-641642C1D903	NA	N0	T3A	Tumor Free	32.6133	0:CENSORED	NA	No	NA	No	-20	1	Primary	Male	Matched	PRAD	No	Yes	University of Arizona
prad_tcga_pan_can_atlas_2018	TCGA-YJ-A8SW	TCGA-YJ-A8SW-01	67	NA	NA	6	-23	Prostate Cancer	PRAD	Prostate Adenocarcinoma	148	NA	0	NA	5/13/14	0.3677	EUR	NA	No	C61.9	2403358	C61.9	Yes	Yes	0.3258	0.1	54	NA	PRAD	74DE01BD-30D9-45FC-841D-ED1C0D7446BA	NA	N0	T3B	NA	4.8657	0:CENSORED	NA	No	NA	NA	-16	1	Primary	Male	Matched	PRAD	No	Yes	Stanford University
prad_tcga_pan_can_atlas_2018	TCGA-YL-A8HL	TCGA-YL-A8HL-01	58	NA	NA	1	-27	Prostate Cancer	PRAD	Prostate Adenocarcinoma	1565	-21249	0	NA	3/13/14	0.0677	EUR	NA	No	C61	2279175	C61.9	Yes	Yes	0.3202	0	17	No	PRAD	FF52FA2F-BD12-4DE0-9F5C-CD330FFB5FB3	NA	N1	T3B	NA	51.4515	0:CENSORED	NA	No	NA	Yes	-18	1	Primary	Male	Matched	PRAD	No	Yes	PROCURE Biobank
prad_tcga_pan_can_atlas_2018	TCGA-YL-A8HO	TCGA-YL-A8HO-01	67	NA	NA	9	-23	Prostate Cancer	PRAD	Prostate Adenocarcinoma	2304	-24509	0	NA	3/14/14	0.2893	AFR	NA	No	C61	2279175	C61.9	Yes	Yes	0.3212	0	28	Yes	PRAD	B7C8CA4C-8D9C-4C5B-99EE-2FCEBE4F70E6	NA	N0	T3A	NA	35.1119	1:PROGRESSION	NA	No	NA	No	-26	1	Primary	Male	Matched	PRAD	No	Yes	PROCURE Biobank
prad_tcga_pan_can_atlas_2018	TCGA-YL-A8S8	TCGA-YL-A8S8-01	68	NA	NA	8	-19	Prostate Cancer	PRAD	Prostate Adenocarcinoma	1890	-25119	0	NA	4/25/14	0.3664	EUR	NA	No	C61	2279175	C61.9	Yes	Yes	0.3138	0	38	Yes	PRAD	494A8495-8D10-4A8F-8664-F68AC339C889	NA	N0	T3A	With Tumor	22.323	1:PROGRESSION	NA	No	NA	No	-14	1	Primary	Male	Matched	PRAD	No	Yes	PROCURE Biobank
prad_tcga_pan_can_atlas_2018	TCGA-YL-A8S9	TCGA-YL-A8S9-01	63	NA	NA	4	-25	Prostate Cancer	PRAD	Prostate Adenocarcinoma	1842	-23204	0	NA	4/25/14	0.1121	EUR	NA	No	C61	2279175	C61.9	Yes	Yes	0.3464	0.12	28	Yes	PRAD	B0669EEC-6A1A-4618-AE23-AE0F9E9C266C	NA	N0	T3A	NA	33.0736	1:PROGRESSION	NA	No	NA	No	-26	1	Primary	Male	Matched	PRAD	No	Yes	PROCURE Biobank
prad_tcga_pan_can_atlas_2018	TCGA-YL-A8SA	TCGA-YL-A8SA-01	69	NA	NA	1	-27	Prostate Cancer	PRAD	Prostate Adenocarcinoma	512	-25340	0	NA	4/25/14	0.0816	EUR	NA	No	C61	2279175	C61.9	Yes	Yes	0.3196	0	24	NA	PRAD	2919AFA2-3FEE-43BD-AE68-E70718E73608	NA	N0	T3B	NA	16.8327	0:CENSORED	NA	No	NA	Yes	-20	1	Primary	Male	Matched	PRAD	No	Yes	PROCURE Biobank
prad_tcga_pan_can_atlas_2018	TCGA-YL-A8SB	TCGA-YL-A8SB-01	62	NA	NA	4	-31	Prostate Cancer	PRAD	Prostate Adenocarcinoma	1719	-22991	0	NA	4/25/14	0.0844	EUR	NA	No	C61	2279175	C61.9	Yes	Yes	0.3172	0	26	Yes	PRAD	21A29827-7896-436D-AB52-E7EDFC91E7D0	NA	N0	T3A	NA	45.5009	1:PROGRESSION	NA	No	NA	Yes	-24	1	Primary	Male	Matched	PRAD	No	Yes	PROCURE Biobank
prad_tcga_pan_can_atlas_2018	TCGA-YL-A8SC	TCGA-YL-A8SC-01	66	NA	NA	6	-25	Prostate Cancer	PRAD	Prostate Adenocarcinoma	1261	-24206	0	NA	4/27/14	0.1463	EUR	NA	No	C61	2279175	C61.9	Yes	Yes	0.3322	0	38	Yes	PRAD	42FA9774-9471-4707-8F6F-8041B34C49E4	NA	N0	T3A	With Tumor	4.99721	1:PROGRESSION	NA	No	NA	No	-18	1	Primary	Male	Matched	PRAD	No	Yes	PROCURE Biobank
prad_tcga_pan_can_atlas_2018	TCGA-YL-A8SF	TCGA-YL-A8SF-01	62	NA	NA	3	-33	Prostate Cancer	PRAD	Prostate Adenocarcinoma	1373	-22844	0	NA	4/25/14	0.1365	EUR	NA	No	C61	2279175	C61.9	Yes	Yes	0.3283	0	13	No	PRAD	FE7B283C-9CF4-4BE2-8A3A-251A81A8D78F	NA	N0	T3B	NA	45.1392	0:CENSORED	NA	No	NA	No	-22	1	Primary	Male	Matched	PRAD	No	Yes	PROCURE Biobank
prad_tcga_pan_can_atlas_2018	TCGA-YL-A8SK	TCGA-YL-A8SK-01	67	NA	NA	3	-41	Prostate Cancer	PRAD	Prostate Adenocarcinoma	1408	-24759	0	NA	4/25/14	0.1851	EUR	NA	No	C61	2279175	C61.9	Yes	Yes	0.3263	0	31	No	PRAD	159B47B2-DC7D-4856-9A00-454E27301E23	NA	N1	T3B	NA	46.2899	0:CENSORED	NA	No	NA	Yes	-22	1	Primary	Male	Matched	PRAD	No	Yes	PROCURE Biobank
prad_tcga_pan_can_atlas_2018	TCGA-YL-A8SO	TCGA-YL-A8SO-01	64	NA	NA	4	-11	Prostate Cancer	PRAD	Prostate Adenocarcinoma	3479	-23584	0	NA	4/27/14	0.2187	EUR	NA	No	C61	2279175	C61.9	Yes	Yes	0.3093	0	31	No	PRAD	5E3D0E50-AFB4-4D2D-B4D9-5F320C573BA3	NA	NA	T3A	NA	114.377	0:CENSORED	NA	No	NA	No	-14	1	Primary	Male	Matched	PRAD	No	Yes	PROCURE Biobank
prad_tcga_pan_can_atlas_2018	TCGA-YL-A8SP	TCGA-YL-A8SP-01	58	NA	NA	2	-27	Prostate Cancer	PRAD	Prostate Adenocarcinoma	2366	-21455	0	NA	4/30/14	0.0768	EUR	NA	No	C61	2279175	C61.9	Yes	Yes	0.3147	0.05	20	No	PRAD	C506FAE4-7C0A-4705-8E80-5BCC122A8A32	NA	NA	T3B	With Tumor	66.9363	1:PROGRESSION	NA	No	NA	No	-20	1	Primary	Male	Matched	PRAD	No	Yes	PROCURE Biobank
prad_tcga_pan_can_atlas_2018	TCGA-YL-A8SQ	TCGA-YL-A8SQ-01	61	NA	NA	20	-31	Prostate Cancer	PRAD	Prostate Adenocarcinoma	2083	-22482	0	NA	4/30/14	0.4599	EUR	NA	No	C61	2279175	C61.9	Yes	Yes	0.323	0	34	Yes	PRAD	24E5D323-F3D4-4ADD-9A29-79E77CED357C	NA	N0	T3B	With Tumor	10.8163	1:PROGRESSION	NA	No	NA	No	-22	1	Primary	Male	Matched	PRAD	No	Yes	PROCURE Biobank
prad_tcga_pan_can_atlas_2018	TCGA-YL-A8SR	TCGA-YL-A8SR-01	64	NA	NA	4	-17	Prostate Cancer	PRAD	Prostate Adenocarcinoma	273	-23488	0	NA	4/25/14	0.2351	EUR	NA	No	C61	2279175	C61.9	Yes	Yes	0.3195	0.02	25	NA	PRAD	CCCDD4A2-EBF0-482D-B71C-9FE44414EEC6	NA	N0	T3A	NA	8.97524	0:CENSORED	NA	No	NA	No	-26	1	Primary	Male	Matched	PRAD	No	Yes	PROCURE Biobank
prad_tcga_pan_can_atlas_2018	TCGA-YL-A9WH	TCGA-YL-A9WH-01	67	NA	NA	20	11	Prostate Cancer	PRAD	Prostate Adenocarcinoma	427	-24755	0	NA	38274	0.5475	EUR	NA	No	C61	2279175	C61.9	Yes	Yes	0.3165	0	51	No	PRAD	1BCB1132-A9FC-4F03-BBED-ABAF80C7A24A	NA	N1	T3B	NA	14.0382	0:CENSORED	NA	No	NA	Yes	14	1	Primary	Male	Matched	PRAD	No	Yes	PROCURE Biobank
prad_tcga_pan_can_atlas_2018	TCGA-YL-A9WI	TCGA-YL-A9WI-01	63	NA	NA	11	-11	Prostate Cancer	PRAD	Prostate Adenocarcinoma	1623	-23184	0	NA	38274	0.376	EUR	NA	No	C61	2279175	C61.9	Yes	Yes	0.3211	0	37	No	PRAD	2D70EACC-D0C3-4121-BD1A-A47D68ECEDE5	NA	N1	T3A	NA	53.3583	0:CENSORED	NA	No	NA	No	-12	1	Primary	Male	Matched	PRAD	No	Yes	PROCURE Biobank
prad_tcga_pan_can_atlas_2018	TCGA-YL-A9WK	TCGA-YL-A9WK-01	63	NA	NA	7	NA	Prostate Cancer	PRAD	Prostate Adenocarcinoma	2136	-23272	0	NA	4/13/14	0.2269	AFR	NA	No	C61	2279175	C61.9	Yes	Yes	0.3473	0	27	Yes	PRAD	B2BCC97F-03A6-409A-8B91-78221CB10D7F	NA	N0	T3B	With Tumor	33.1722	1:PROGRESSION	NA	No	NA	No	NA	1	Primary	Male	Matched	PRAD	No	Yes	PROCURE Biobank
prad_tcga_pan_can_atlas_2018	TCGA-YL-A9WX	TCGA-YL-A9WX-01	68	NA	NA	2	NA	Prostate Cancer	PRAD	Prostate Adenocarcinoma	1518	-25008	0	NA	38335	0.0056	EUR	NA	No	C61	2279175	C61.9	Yes	Yes	0.3366	0.02	5	Yes	PRAD	A468353E-0A96-4A4D-8AEF-5140BF1BF952	NA	N1	T3B	With Tumor	49.5118	1:PROGRESSION	NA	No	NA	No	NA	1	Primary	Male	Matched	PRAD	No	Yes	PROCURE Biobank
prad_tcga_pan_can_atlas_2018	TCGA-YL-A9WY	TCGA-YL-A9WY-01	57	NA	NA	12	NA	Prostate Cancer	PRAD	Prostate Adenocarcinoma	1098	-21164	0	NA	4/13/14	0.1806	EUR	NA	No	C61	2279175	C61.9	Yes	Yes	0.3309	0	29	Yes	PRAD	D7E22AF5-88AA-4A83-985C-1D346DFF652D	NA	N1	T3B	With Tumor	25.1504	1:PROGRESSION	NA	No	NA	No	NA	1	Primary	Male	Matched	PRAD	No	Yes	PROCURE Biobank
prad_tcga_pan_can_atlas_2018	TCGA-ZG-A8QW	TCGA-ZG-A8QW-01	72	NA	NA	1	-11	Prostate Cancer	PRAD	Prostate Adenocarcinoma	94	-26632	0	NA	5/21/14	0.0114	EUR	NA	No	C61	2279175	C61.9	Yes	Yes	0.3219	0	28	No	PRAD	F06C1EF4-BEDD-4025-ABF8-06F5E9C0821A	NA	N1	T3B	NA	3.09038	0:CENSORED	NA	No	NA	No	-12	1	Primary	Male	Matched	PRAD	No	Yes	University Medical Center Hamburg-Eppendorf
prad_tcga_pan_can_atlas_2018	TCGA-ZG-A8QX	TCGA-ZG-A8QX-01	56	NA	NA	0	-17	Prostate Cancer	PRAD	Prostate Adenocarcinoma	442	-20683	0	NA	5/21/14	0.0474	EUR	NA	No	C61	2279175	C61.9	Yes	Yes	0.3199	0	27	No	PRAD	AE739A4A-E319-4D87-8330-14F2FBC8839D	NA	N0	T2C	NA	14.5313	0:CENSORED	NA	No	NA	No	-26	1	Primary	Male	Matched	PRAD	No	Yes	University Medical Center Hamburg-Eppendorf
prad_tcga_pan_can_atlas_2018	TCGA-ZG-A8QY	TCGA-ZG-A8QY-01	67	NA	NA	0	-31	Prostate Cancer	PRAD	Prostate Adenocarcinoma	404	-24731	0	NA	5/21/14	0.1223	EUR	NA	No	C61	2279175	C61.9	Yes	Yes	0.3152	0	51	No	PRAD	A6D467CF-6783-4885-8DE5-95D32E922500	NA	N1	T3B	NA	13.282	0:CENSORED	NA	No	NA	No	-24	1	Primary	Male	Matched	PRAD	No	Yes	University Medical Center Hamburg-Eppendorf
prad_tcga_pan_can_atlas_2018	TCGA-ZG-A8QZ	TCGA-ZG-A8QZ-01	65	NA	NA	2	-33	Prostate Cancer	PRAD	Prostate Adenocarcinoma	308	-23980	0	NA	5/21/14	0.0672	EUR	NA	No	C61	2279175	C61.9	Yes	Yes	0.3215	0	26	No	PRAD	DAA9292E-8012-4AA2-8221-AD65FB1C7B78	NA	N1	T3B	Tumor Free	10.1259	0:CENSORED	NA	No	NA	Yes	-18	1	Primary	Male	Matched	PRAD	No	Yes	University Medical Center Hamburg-Eppendorf
prad_tcga_pan_can_atlas_2018	TCGA-ZG-A9KY	TCGA-ZG-A9KY-01	73	NA	NA	5	NA	Prostate Cancer	PRAD	Prostate Adenocarcinoma	130	-27000	0	NA	7/17/14	0.2727	EUR	NA	No	C61	2279175	C61.9	Yes	Yes	0.3332	0.02	55	No	PRAD	ADBF5BDA-E2DC-4B25-8FB9-96D89093F77D	NA	N1	T4	NA	4.27393	0:CENSORED	NA	No	NA	No	NA	1	Primary	Male	Matched	PRAD	No	Yes	University Medical Center Hamburg-Eppendorf
prad_tcga_pan_can_atlas_2018	TCGA-ZG-A9L0	TCGA-ZG-A9L0-01	71	NA	NA	4	NA	Prostate Cancer	PRAD	Prostate Adenocarcinoma	355	-26055	0	NA	7/17/14	0.4797	EUR	NA	No	C61	2279175	C61.9	Yes	Yes	0.3249	0	35	No	PRAD	355E84E7-0D50-4BC2-A481-DFECE2F8C687	NA	N1	T3B	Tumor Free	11.6711	0:CENSORED	NA	No	NA	No	NA	1	Primary	Male	Matched	PRAD	No	Yes	University Medical Center Hamburg-Eppendorf
prad_tcga_pan_can_atlas_2018	TCGA-ZG-A9L1	TCGA-ZG-A9L1-01	66	NA	NA	12	NA	Prostate Cancer	PRAD	Prostate Adenocarcinoma	1302	-24214	0	NA	7/17/14	0.3262	EUR	NA	No	C61	2279175	C61.9	Yes	Yes	0.3181	0	24	No	PRAD	083CC988-19A5-49B4-97C0-4E7BCC5D5C08	NA	N1	T3B	With Tumor	42.805	0:CENSORED	NA	No	NA	Yes	NA	1	Primary	Male	Matched	PRAD	No	Yes	University Medical Center Hamburg-Eppendorf
prad_tcga_pan_can_atlas_2018	TCGA-ZG-A9L2	TCGA-ZG-A9L2-01	70	NA	NA	3	NA	Prostate Cancer	PRAD	Prostate Adenocarcinoma	1154	-25573	0	NA	7/17/14	0.0641	EUR	NA	No	C61	2279175	C61.9	Yes	Yes	0.3309	0	25	No	PRAD	5E7A7629-800A-45C4-B4CB-314A853A1BEC	NA	N0	T3B	With Tumor	5.91774	1:PROGRESSION	NA	No	NA	No	NA	1	Primary	Male	Matched	PRAD	No	Yes	University Medical Center Hamburg-Eppendorf
prad_tcga_pan_can_atlas_2018	TCGA-ZG-A9L4	TCGA-ZG-A9L4-01	61	NA	NA	2	NA	Prostate Cancer	PRAD	Prostate Adenocarcinoma	1108	-22388	0	NA	7/17/14	0.0498	EUR	NA	No	C61	2279175	C61.9	Yes	Yes	0.3332	0	24	No	PRAD	C75BEE57-D6DA-4083-9BE8-17C970B77FC7	NA	N0	T3B	NA	36.427	0:CENSORED	NA	No	NA	No	NA	1	Primary	Male	Matched	PRAD	No	Yes	University Medical Center Hamburg-Eppendorf
prad_tcga_pan_can_atlas_2018	TCGA-ZG-A9L5	TCGA-ZG-A9L5-01	58	NA	NA	16	NA	Prostate Cancer	PRAD	Prostate Adenocarcinoma	908	-21293	0	NA	7/17/14	0.4144	EUR	NA	No	C61	2279175	C61.9	Yes	Yes	0.3366	0.02	42	No	PRAD	E8F39C9E-0F1A-401C-9055-762B52BC77C7	NA	N1	T4	With Tumor	29.8517	0:CENSORED	NA	No	NA	No	NA	1	Primary	Male	Matched	PRAD	No	Yes	University Medical Center Hamburg-Eppendorf
prad_tcga_pan_can_atlas_2018	TCGA-ZG-A9L6	TCGA-ZG-A9L6-01	64	NA	NA	1	NA	Prostate Cancer	PRAD	Prostate Adenocarcinoma	687	-23681	0	NA	7/17/14	0.0789	EUR	NA	No	C61	2279175	C61.9	Yes	Yes	0.3341	0	27	No	PRAD	93CF60A7-1D61-4C1C-8DCE-221289800B0C	NA	N0	T3B	With Tumor	21.8299	1:PROGRESSION	NA	No	NA	No	NA	1	Primary	Male	Matched	PRAD	No	Yes	University Medical Center Hamburg-Eppendorf
prad_tcga_pan_can_atlas_2018	TCGA-ZG-A9L9	TCGA-ZG-A9L9-01	60	NA	NA	12	NA	Prostate Cancer	PRAD	Prostate Adenocarcinoma	617	-22108	0	NA	7/17/14	0.324	EUR	NA	No	C61	2279175	C61.9	Yes	Yes	0.3215	0	33	No	PRAD	C7912CA7-11E1-4CB8-902A-9D6CB23FD344	NA	N1	T3B	With Tumor	1.67669	1:PROGRESSION	NA	No	NA	Yes	NA	1	Primary	Male	Matched	PRAD	No	Yes	University Medical Center Hamburg-Eppendorf
prad_tcga_pan_can_atlas_2018	TCGA-ZG-A9LB	TCGA-ZG-A9LB-01	72	NA	NA	19	NA	Prostate Cancer	PRAD	Prostate Adenocarcinoma	583	-26447	0	NA	7/17/14	0.3329	EUR	NA	No	C61	2279175	C61.9	Yes	Yes	0.3235	0	52	No	PRAD	EF974C39-8BAC-486B-A395-9D1283E08028	NA	N0	T3B	With Tumor	19.1669	0:CENSORED	NA	No	NA	No	NA	1	Primary	Male	Matched	PRAD	No	Yes	University Medical Center Hamburg-Eppendorf
prad_tcga_pan_can_atlas_2018	TCGA-ZG-A9LN	TCGA-ZG-A9LN-01	57	NA	NA	1	NA	Prostate Cancer	PRAD	Prostate Adenocarcinoma	115	-21050	0	NA	7/18/14	0.1039	EUR	NA	No	C61	2279175	C61.9	Yes	Yes	0.3322	0	31	No	PRAD	1D2C5F72-CDCA-4CC8-8A96-2ABE10207356	NA	N1	T3B	With Tumor	3.78078	0:CENSORED	NA	No	NA	No	NA	1	Primary	Male	Matched	PRAD	No	Yes	University Medical Center Hamburg-Eppendorf
prad_tcga_pan_can_atlas_2018	TCGA-ZG-A9LU	TCGA-ZG-A9LU-01	67	NA	NA	13	NA	Prostate Cancer	PRAD	Prostate Adenocarcinoma	579	-24742	0	NA	7/18/14	0.0198	EUR	NA	No	C61	2279175	C61.9	Yes	Yes	0.32	0	18	No	PRAD	610603D0-43FB-4A4E-B368-D143E6C61802	NA	N0	T3A	With Tumor	19.0354	0:CENSORED	NA	No	NA	Yes	NA	1	Primary	Male	Matched	PRAD	No	Yes	University Medical Center Hamburg-Eppendorf
prad_tcga_pan_can_atlas_2018	TCGA-ZG-A9LZ	TCGA-ZG-A9LZ-01	66	NA	NA	3	NA	Prostate Cancer	PRAD	Prostate Adenocarcinoma	692	-24132	0	NA	7/18/14	0.3111	EUR	NA	No	C61	2279175	C61.9	Yes	Yes	0.306	0.04	30	No	PRAD	CA076CFD-C628-4AF2-837C-37617429ADB9	NA	N0	T3B	With Tumor	22.7504	0:CENSORED	NA	No	NA	Yes	NA	1	Primary	Male	Matched	PRAD	No	Yes	University Medical Center Hamburg-Eppendorf
prad_tcga_pan_can_atlas_2018	TCGA-ZG-A9M4	TCGA-ZG-A9M4-01	65	NA	NA	20	NA	Prostate Cancer	PRAD	Prostate Adenocarcinoma	547	-24030	0	NA	7/18/14	0.3097	EUR	NA	No	C61	2279175	C61.9	Yes	Yes	0.325	0.06	32	No	PRAD	9B5D36B2-8B46-48A4-AFA7-0E1936F2D315	NA	N1	T3B	With Tumor	17.9834	0:CENSORED	NA	No	NA	No	NA	1	Primary	Male	Matched	PRAD	No	Yes	University Medical Center Hamburg-Eppendorf
prad_tcga_pan_can_atlas_2018	TCGA-ZG-A9MC	TCGA-ZG-A9MC-01	69	NA	NA	2	NA	Prostate Cancer	PRAD	Prostate Adenocarcinoma	455	-25477	0	NA	7/18/14	0.0134	EUR	NA	No	C61	2279175	C61.9	Yes	Yes	0.3238	0.05	28	No	PRAD	7EFC26B2-EFF9-4F1E-9F4B-F26AF072C84A	NA	N1	T3B	With Tumor	14.9587	0:CENSORED	NA	No	NA	Yes	NA	1	Primary	Male	Matched	PRAD	No	Yes	University Medical Center Hamburg-Eppendorf
prad_tcga_pan_can_atlas_2018	TCGA-ZG-A9N3	TCGA-ZG-A9N3-01	73	NA	NA	18	NA	Prostate Cancer	PRAD	Prostate Adenocarcinoma	349	-26902	0	NA	7/18/14	0.5503	EUR	NA	No	C61	2279175	C61.9	Yes	Yes	0.3385	0.15	48	No	PRAD	305B0B57-5952-43C7-9063-7BCD954EB44D	NA	N1	T3B	With Tumor	11.4738	0:CENSORED	NA	No	NA	No	NA	1	Primary	Male	Matched	PRAD	No	Yes	University Medical Center Hamburg-Eppendorf
prad_tcga_pan_can_atlas_2018	TCGA-CH-5751	TCGA-CH-5751-01	68	NA	NA	4	-21	Prostate Cancer	PRAD	Prostate Adenocarcinoma	1065	-24957	0	Not Hispanic Or Latino	3/16/12	0.2044	EUR	NA	No	C61	2428924	C61.9	Yes	Yes	0.2715	0.04	28	Yes	PRAD	721e76d0-4b1d-4e78-adb8-1344b8030062	NA	N1	T4	Tumor Free	11.9999	1:PROGRESSION	NA	No	White	No	2	1	Primary	Male	Matched	PRAD	Yes	No	Indivumed
prad_tcga_pan_can_atlas_2018	TCGA-EJ-A7NN	TCGA-EJ-A7NN-01	61	NA	NA	NA	NA	Prostate Cancer	PRAD	Prostate Adenocarcinoma	197	-22499	0	NA	37725	NA	EUR	NA	No	C61	2279175	C61.9	Yes	No	0.3318	0	32	No	PRAD	C8FAB4A7-FD7E-4D5E-A330-18C7E148B9D0	NA	N1	T3B	Tumor Free	6.47664	1:PROGRESSION	NA	No	NA	No	NA	1	Primary	Male	Matched	NA	Yes	No	University of Pittsburgh
prad_tcga_pan_can_atlas_2018	TCGA-EJ-A8FP	TCGA-EJ-A8FP-01	59	NA	NA	0	NA	Prostate Cancer	PRAD	Prostate Adenocarcinoma	299	-21769	0	NA	3/24/14	0.0001	EUR	NA	No	C61	2410662	C61.9	Yes	No	0.3209	0	8	No	PRAD	00F0F7DD-71DE-4E4F-B4B5-DF860324F2E8	NA	N0	T2C	With Tumor	3.84653	1:PROGRESSION	NA	No	NA	No	NA	1	Primary	Male	Matched	NA	Yes	No	University of Pittsburgh
prad_tcga_pan_can_atlas_2018	TCGA-EJ-A8FS	TCGA-EJ-A8FS-01	66	NA	NA	2	-27	Prostate Cancer	PRAD	Prostate Adenocarcinoma	266	-24380	0	NA	3/24/14	0.0934	EUR	NA	No	C61	2279175	C61.9	Yes	Yes	0.3282	0	28	No	PRAD	9044098B-415D-4893-A682-3636F6B2B2DB	NA	N0	T3A	With Tumor	7.10129	1:PROGRESSION	NA	No	NA	No	-20	1	Primary	Male	Matched	PRAD	Yes	No	University of Pittsburgh
prad_tcga_pan_can_atlas_2018	TCGA-G9-6332	TCGA-G9-6332-01	55	NA	NA	0	NA	Prostate Cancer	PRAD	Prostate Adenocarcinoma	2657	-20166	0	Not Hispanic Or Latino	3/20/12	0.0657	EUR	NA	No	C61	2428924	C61.9	Yes	Yes	0.344	0.04	19	Yes	PRAD	c46022f8-b122-4367-836b-ec1ae641a87d	NA	N0	T3A	Tumor Free	38.7941	1:PROGRESSION	NA	No	White	No	NA	1	Primary	Male	Matched	PRAD	No	Yes	Roswell Park
prad_tcga_pan_can_atlas_2018	TCGA-G9-6339	TCGA-G9-6339-01	58	NA	NA	2	NA	Prostate Cancer	PRAD	Prostate Adenocarcinoma	2551	-21305	0	NA	10/29/13	0.0368	EUR	NA	No	C61	2428924	C61.9	Yes	Yes	0.318	0	38	No	PRAD	d39d1a49-fcc0-4f2c-9338-df904e7f6a09	NA	N0	T3B	Tumor Free	53.72	1:PROGRESSION	NA	No	NA	No	NA	1	Primary	Male	Matched	PRAD	No	Yes	Roswell Park
prad_tcga_pan_can_atlas_2018	TCGA-G9-6498	TCGA-G9-6498-01	53	NA	NA	0	NA	Prostate Cancer	PRAD	Prostate Adenocarcinoma	1952	-19568	0	NA	10/29/13	0.0109	EUR	NA	No	C61	2428924	C61.9	Yes	Yes	0.3274	0	19	No	PRAD	b8fbfe87-e92c-4d54-a620-17b2dcde6d53	NA	NA	T3A	Tumor Free	44.1201	1:PROGRESSION	NA	No	NA	No	NA	1	Primary	Male	Matched	PRAD	No	Yes	Roswell Park
prad_tcga_pan_can_atlas_2018	TCGA-HC-7232	TCGA-HC-7232-01	66	NA	NA	2	-31	Prostate Cancer	PRAD	Prostate Adenocarcinoma	1161	-24324	0	Not Hispanic Or Latino	38303	0.1165	EUR	NA	No	C61	2428924	C61.9	Yes	Yes	0.3381	0	23	Yes	PRAD	ce3585d3-7388-4d05-84c8-64e0883003b3	NA	NA	T3B	Tumor Free	25.1833	1:PROGRESSION	NA	No	White	No	-20	1	Primary	Male	Matched	PRAD	Yes	No	International Genomics Consortium
prad_tcga_pan_can_atlas_2018	TCGA-J4-A67S	TCGA-J4-A67S-01	63	NA	NA	1	NA	Prostate Cancer	PRAD	Prostate Adenocarcinoma	833	-23332	0	NA	8/16/13	0.0754	EUR	NA	No	C61	2279175	C61.9	Yes	Yes	0.3055	0.04	18	Yes	PRAD	9FE9CBAE-37B9-4030-A204-4502760F5DAB	NA	N0	T3A	With Tumor	23.2765	1:PROGRESSION	NA	No	NA	No	NA	1	Primary	Male	Matched	PRAD	Yes	No	ABS - Lahey Clinic
prad_tcga_pan_can_atlas_2018	TCGA-J4-A83M	TCGA-J4-A83M-01	64	NA	NA	0	-29	Prostate Cancer	PRAD	Prostate Adenocarcinoma	543	-23624	0	NA	1/20/14	0.0102	EUR	NA	No	C61	2279175	C61.9	Yes	Yes	0.3224	0	30	Yes	PRAD	D6974DB6-2BD3-4082-B48E-9C60F7FE3A1F	NA	N0	T2C	NA	17.1286	1:PROGRESSION	NA	No	NA	Yes	-18	1	Primary	Male	Matched	PRAD	Yes	No	ABS - Lahey Clinic
prad_tcga_pan_can_atlas_2018	TCGA-J4-AATZ	TCGA-J4-AATZ-01	66	NA	NA	1	NA	Prostate Cancer	PRAD	Prostate Adenocarcinoma	412	-24226	0	NA	8/14/14	0.1118	NA	NA	No	C61	2279175	C61.9	Yes	Yes	0.3366	0	35	Yes	PRAD	73B7D4BC-6B56-4AE8-BE7F-074745563BEE	NA	N0	T3A	With Tumor	2.59723	1:PROGRESSION	NA	No	NA	Yes	NA	1	Primary	Male	Matched	PRAD	Yes	No	ABS - Lahey Clinic
prad_tcga_pan_can_atlas_2018	TCGA-J9-A52B	TCGA-J9-A52B-01	62	NA	NA	5	-25	Prostate Cancer	PRAD	Prostate Adenocarcinoma	422	-22849	0	NA	3/14/13	0.0615	EUR	NA	No	C61	2428924	C61.9	Yes	Yes	0.2999	0.05	35	Yes	PRAD	2ECCAABE-0783-4596-B674-D59846373A1D	NA	N0	T3B	NA	1.87395	1:PROGRESSION	NA	No	NA	No	-22	1	Primary	Male	Matched	PRAD	No	Yes	Melbourne Health
prad_tcga_pan_can_atlas_2018	TCGA-KC-A4BR	TCGA-KC-A4BR-01	75	NA	NA	NA	-23	Prostate Cancer	PRAD	Prostate Adenocarcinoma	1349	-27741	0	NA	1/23/15	0	EUR	NA	No	C61	2279175	C61.9	Yes	Yes	0.3234	0	8	Yes	PRAD	3E71FA1C-855C-475A-9DD0-A314A3ECD48D	NA	N1	T3B	With Tumor	33.5996	1:PROGRESSION	NA	No	NA	No	-22	1	Primary	Male	Matched	PRAD	No	Yes	Cornell Medical College
prad_tcga_pan_can_atlas_2018	TCGA-KC-A4BV	TCGA-KC-A4BV-01	66	NA	NA	2	-37	Prostate Cancer	PRAD	Prostate Adenocarcinoma	1328	-24138	0	NA	7/22/14	0.1314	SAS_ADMIX	NA	No	C61	2279175	C61.9	Yes	Yes	0.3105	0	34	Yes	PRAD	A8C954B7-3077-4FF1-B311-D4B4BFA49786	NA	N0	T3A	With Tumor	43.6598	1:PROGRESSION	NA	No	NA	No	-24	1	Primary	Male	Matched	PRAD	No	Yes	Cornell Medical College
prad_tcga_pan_can_atlas_2018	TCGA-KK-A6E0	TCGA-KK-A6E0-01	59	NA	NA	1	-9	Prostate Cancer	PRAD	Prostate Adenocarcinoma	1483	-21700	0	NA	3/27/14	0.1489	EAS	NA	No	C61	2279175	C61.9	Yes	Yes	0.3138	0	20	No	PRAD	D112136D-34FA-426E-B432-4D1E4286ADF8	NA	N0	T3A	With Tumor	30.9366	1:PROGRESSION	NA	No	NA	Yes	-18	1	Primary	Male	Matched	PRAD	No	Yes	MD Anderson Cancer Center
prad_tcga_pan_can_atlas_2018	TCGA-KK-A7AQ	TCGA-KK-A7AQ-01	62	NA	NA	1	NA	Prostate Cancer	PRAD	Prostate Adenocarcinoma	1610	-22731	0	NA	8/19/14	0.1193	EUR	NA	No	C61	2279175	C61.9	Yes	Yes	0.3307	0	33	No	PRAD	CECF4EE9-7610-4F47-A825-7FDE8233B75D	NA	N0	T2C	Tumor Free	40.0105	1:PROGRESSION	NA	No	NA	No	NA	1	Primary	Male	Matched	PRAD	No	Yes	MD Anderson Cancer Center
prad_tcga_pan_can_atlas_2018	TCGA-KK-A7AY	TCGA-KK-A7AY-01	60	NA	NA	0	NA	Prostate Cancer	PRAD	Prostate Adenocarcinoma	1754	-22220	0	NA	8/28/14	0.0642	EUR	NA	No	C61	2279175	C61.9	Yes	Yes	0.3325	0	42	No	PRAD	F4AEBD64-A356-4C05-B847-6DD28CF26339	NA	N0	T2C	Tumor Free	36.953	1:PROGRESSION	NA	No	NA	No	NA	1	Primary	Male	Matched	PRAD	No	Yes	MD Anderson Cancer Center
prad_tcga_pan_can_atlas_2018	TCGA-KK-A7B3	TCGA-KK-A7B3-01	62	NA	NA	1	-21	Prostate Cancer	PRAD	Prostate Adenocarcinoma	899	-22830	0	NA	8/28/14	0.0843	EUR	NA	No	C61	2279175	C61.9	Yes	Yes	0.3256	0.01	29	Yes	PRAD	AAEB1D59-D6CE-4422-9639-F1E83C002D84	NA	N0	T3B	Tumor Free	9.66565	1:PROGRESSION	NA	Yes	NA	No	-18	1	Primary	Male	Matched	PRAD	No	Yes	MD Anderson Cancer Center
prad_tcga_pan_can_atlas_2018	TCGA-KK-A8I9	TCGA-KK-A8I9-01	61	NA	NA	0	-13	Prostate Cancer	PRAD	Prostate Adenocarcinoma	1001	-22295	0	NA	8/18/14	0.0643	NA	NA	No	C61	2279175	C61.9	Yes	Yes	0.3312	0	37	Yes	PRAD	261C3D74-706E-4751-BD15-8F3C1A402FF0	NA	N0	T3A	Tumor Free	30.9038	1:PROGRESSION	NA	No	NA	Yes	-26	1	Primary	Male	Matched	PRAD	No	Yes	MD Anderson Cancer Center
prad_tcga_pan_can_atlas_2018	TCGA-V1-A8MM	TCGA-V1-A8MM-01	60	NA	NA	1	NA	Prostate Cancer	PRAD	Prostate Adenocarcinoma	1195	-22265	NA	NA	7/15/14	0.1216	AFR_ADMIX	NA	No	C61	2279175	C61.9	Yes	Yes	0.3341	0	17	Yes	PRAD	94D6675E-27AE-4F34-9D53-6E19238EB01D	NA	N0	T3A	NA	32.5476	1:PROGRESSION	NA	No	NA	No	NA	1	Primary	Male	Matched	PRAD	No	Yes	University of California San Francisco
prad_tcga_pan_can_atlas_2018	TCGA-V1-A9O5	TCGA-V1-A9O5-01	64	NA	NA	5	NA	Prostate Cancer	PRAD	Prostate Adenocarcinoma	1932	-23725	NA	NA	7/23/14	0.259	EUR	NA	No	C61	2279175	C61.9	Yes	Yes	0.3292	0	37	Yes	PRAD	E0DFC37A-4A2E-4353-9673-241B100B3467	NA	N1	T4	NA	4.07667	1:PROGRESSION	NA	No	NA	Yes	NA	1	Primary	Male	Matched	PRAD	No	Yes	University of California San Francisco
prad_tcga_pan_can_atlas_2018	TCGA-V1-A9OL	TCGA-V1-A9OL-01	65	NA	NA	3	NA	Prostate Cancer	PRAD	Prostate Adenocarcinoma	1913	-24090	NA	NA	39400	0.2705	EAS	NA	No	C61	2279175	C61.9	Yes	Yes	0.3249	0	28	Yes	PRAD	FCBD7B29-12DA-44C8-B241-1388D1B15684	NA	N0	T3B	NA	3.45202	1:PROGRESSION	NA	No	NA	No	NA	1	Primary	Male	Matched	PRAD	No	Yes	University of California San Francisco
prad_tcga_pan_can_atlas_2018	TCGA-VP-A87D	TCGA-VP-A87D-01	54	NA	NA	2	-37	Prostate Cancer	PRAD	Prostate Adenocarcinoma	1853	-19818	0	NA	3/28/14	0.0953	EUR	NA	No	C61	2279175	C61.9	Yes	Yes	0.3234	0	48	No	PRAD	AA405B5F-F75D-486A-96F3-1DF7ADD18193	NA	N1	T3A	Tumor Free	39.2544	1:PROGRESSION	NA	No	NA	No	-24	1	Primary	Male	Matched	PRAD	No	Yes	Washington University
prad_tcga_pan_can_atlas_2018	TCGA-VP-A87K	TCGA-VP-A87K-01	63	NA	NA	4	-21	Prostate Cancer	PRAD	Prostate Adenocarcinoma	1306	-23030	0	NA	3/31/14	0.1171	EUR	NA	No	C61	2410662	C61.9	Yes	Yes	0.3178	0.02	29	Yes	PRAD	24D7D4D8-F5C1-4D71-80E0-72A429FC9DBD	NA	N0	T3B	With Tumor	17.5231	1:PROGRESSION	NA	No	NA	No	-22	1	Primary	Male	Matched	PRAD	No	Yes	Washington University
prad_tcga_pan_can_atlas_2018	TCGA-XK-AAJR	TCGA-XK-AAJR-01	61	NA	NA	2	NA	Prostate Cancer	PRAD	Prostate Adenocarcinoma	1124	-22643	0	NA	5/13/14	0.0989	EUR	NA	No	C61	2279175	C61.9	Yes	Yes	0.3205	0	24	No	PRAD	A3A4A518-2DAC-4846-9476-1AA7E0C1FB5E	NA	N0	T3A	Tumor Free	4.3068	1:PROGRESSION	NA	No	NA	No	NA	1	Primary	Male	Matched	PRAD	No	Yes	Mayo Clinic Arizona
prad_tcga_pan_can_atlas_2018	TCGA-YL-A8HK	TCGA-YL-A8HK-01	59	NA	NA	3	-33	Prostate Cancer	PRAD	Prostate Adenocarcinoma	1491	-21850	0	NA	3/13/14	0.1384	EUR	NA	No	C61	2279175	C61.9	Yes	Yes	0.3218	0	16	Yes	PRAD	351239DB-52D3-4AB5-BD4F-8FEAA6701BA1	NA	N0	T3B	With Tumor	45.2379	1:PROGRESSION	NA	No	NA	Yes	-20	1	Primary	Male	Matched	PRAD	No	Yes	PROCURE Biobank
prad_tcga_pan_can_atlas_2018	TCGA-YL-A8HM	TCGA-YL-A8HM-01	66	NA	NA	7	-11	Prostate Cancer	PRAD	Prostate Adenocarcinoma	1482	-24121	0	NA	3/13/14	0.2811	EUR	NA	No	C61	2279175	C61.9	Yes	Yes	0.3376	0.02	34	Yes	PRAD	EFF14FED-8A21-41C5-8ED3-75346A06E44E	NA	N0	T3B	Tumor Free	48.4269	1:PROGRESSION	NA	No	NA	Yes	-2	1	Primary	Male	Matched	PRAD	No	Yes	PROCURE Biobank
prad_tcga_pan_can_atlas_2018	TCGA-YL-A8SI	TCGA-YL-A8SI-01	69	NA	NA	0	NA	Prostate Cancer	PRAD	Prostate Adenocarcinoma	1614	-25292	0	NA	4/25/14	0.0146	EUR	NA	No	C61	2279175	C61.9	Yes	Yes	0.3157	0	21	Yes	PRAD	C5F8C89C-EF69-42F4-9B37-5B552FCCDF4B	NA	N0	T3A	With Tumor	46.783	1:PROGRESSION	NA	No	NA	No	NA	1	Primary	Male	Matched	PRAD	No	Yes	PROCURE Biobank
prad_tcga_pan_can_atlas_2018	TCGA-YL-A8SJ	TCGA-YL-A8SJ-01	60	NA	NA	2	-37	Prostate Cancer	PRAD	Prostate Adenocarcinoma	1395	-21916	0	NA	4/25/14	0.0629	EUR	NA	No	C61	2279175	C61.9	Yes	Yes	0.3334	0	26	Yes	PRAD	F3EC5BF3-97AE-4033-91A6-084A1AA152A4	NA	N0	T3B	With Tumor	24.723	1:PROGRESSION	NA	No	NA	No	-20	1	Primary	Male	Matched	PRAD	No	Yes	PROCURE Biobank
prad_tcga_pan_can_atlas_2018	TCGA-YL-A9WL	TCGA-YL-A9WL-01	59	NA	NA	1	NA	Prostate Cancer	PRAD	Prostate Adenocarcinoma	740	-21626	0	NA	38335	0.1404	EUR	NA	No	C61	2279175	C61.9	Yes	Yes	0.3378	0.04	25	Yes	PRAD	CFCF057A-00FE-4603-A720-586712B75803	NA	N0	T3A	With Tumor	24.3285	1:PROGRESSION	NA	No	NA	Yes	NA	1	Primary	Male	Matched	PRAD	No	Yes	PROCURE Biobank
prad_tcga_pan_can_atlas_2018	TCGA-KK-A6E4	TCGA-KK-A6E4-01	69	NA	NA	0	NA	Prostate Cancer	PRAD	Prostate Adenocarcinoma	2753	-25338	0	NA	3/27/14	0.1139	AFR_ADMIX	NA	No	C61	2279175	C61.9	Yes	Yes	0.3064	0	29	NA	PRAD	DCF383D5-B25A-4EA9-A3F4-4D7EA5DDD9EF	NA	N0	T2B	Tumor Free	115.133	0:CENSORED	NA	No	NA	No	NA	1	Primary	Male	Matched	PRAD	No	Yes	MD Anderson Cancer Center
prad_tcga_pan_can_atlas_2018	TCGA-VP-A879	TCGA-VP-A879-01	70	NA	NA	0	-33	Prostate Cancer	PRAD	Prostate Adenocarcinoma	NA	-25799	0	NA	38182	0.0079	EUR	NA	No	C61	2279175	C61.9	Yes	Yes	0.3134	0	40	No	PRAD	11882DAC-3BA3-40FA-8AF4-174CBA77881A	NA	N0	T2B	NA	23.934	0:CENSORED	NA	No	NA	No	-24	1	Primary	Male	Matched	PRAD	No	Yes	Washington University
prad_tcga_pan_can_atlas_2018	TCGA-YL-A8SH	TCGA-YL-A8SH-01	69	NA	NA	0	-29	Prostate Cancer	PRAD	Prostate Adenocarcinoma	NA	-25395	0	NA	4/25/14	0.0699	EUR	NA	No	C61	2279175	C61.9	Yes	Yes	0.3319	0	32	No	PRAD	BFB973EB-D42D-4900-A606-A381D2317555	NA	N0	T3A	Tumor Free	28.7668	0:CENSORED	NA	No	NA	No	-24	1	Primary	Male	Matched	PRAD	No	Yes	PROCURE Biobank
prad_tcga_pan_can_atlas_2018	TCGA-2A-AAYF	TCGA-2A-AAYF-01	57	NA	NA	0	NA	Prostate Cancer	PRAD	Prostate Adenocarcinoma	1364	-20866	0	NA	39277	0.0222	EUR	NA	No	C61	2279175	C61.9	Yes	Yes	0.3205	0	14	No	PRAD	490E84ED-3C02-4593-990E-ADE5C109DF44	NA	NA	T3A	Tumor Free	44.8433	0:CENSORED	NA	No	NA	No	NA	1	Primary	Male	Matched	PRAD	No	Yes	Memorial Sloan Kettering Cancer Center
prad_tcga_pan_can_atlas_2018	TCGA-2A-AAYO	TCGA-2A-AAYO-01	57	NA	NA	1	NA	Prostate Cancer	PRAD	Prostate Adenocarcinoma	1272	-21183	0	NA	39277	0.0208	EUR	NA	No	C61	2279175	C61.9	Yes	Yes	0.3296	0.06	20	No	PRAD	8C0D361F-EAAB-4768-90F2-B7A610E2BBB1	NA	NA	T2C	Tumor Free	41.8187	0:CENSORED	NA	No	NA	No	NA	1	Primary	Male	Matched	PRAD	No	Yes	Memorial Sloan Kettering Cancer Center
prad_tcga_pan_can_atlas_2018	TCGA-4L-AA1F	TCGA-4L-AA1F-01	64	NA	NA	14	NA	Prostate Cancer	PRAD	Prostate Adenocarcinoma	350	-23665	0	NA	11/14/14	0.1387	EUR	NA	No	C61	2279175	C61.9	Yes	Yes	0.3414	0.05	25	No	PRAD	47ABCD03-C6FF-4777-AC26-F880474092FF	NA	N0	T3B	Tumor Free	11.5067	0:CENSORED	NA	No	NA	No	NA	1	Primary	Male	Matched	PRAD	Yes	No	Proteogenex, Inc.
prad_tcga_pan_can_atlas_2018	TCGA-CH-5738	TCGA-CH-5738-01	72	NA	NA	0	-35	Prostate Cancer	PRAD	Prostate Adenocarcinoma	212	-26329	0	Not Hispanic Or Latino	3/16/12	0.0011	EUR	NA	No	C61	2428924	C61.9	Yes	Yes	0.2594	0	15	No	PRAD	5828401b-0901-4a73-9d0c-1e85d3431475	NA	NA	NA	Tumor Free	6.96979	0:CENSORED	NA	No	White	No	-20	1	Primary	Male	Matched	PRAD	Yes	No	Indivumed
prad_tcga_pan_can_atlas_2018	TCGA-CH-5739	TCGA-CH-5739-01	65	NA	NA	4	-33	Prostate Cancer	PRAD	Prostate Adenocarcinoma	671	-23953	0	Not Hispanic Or Latino	3/16/12	0.0882	EUR	NA	No	C61	2428924	C61.9	Yes	Yes	0.2588	0.01	34	No	PRAD	79601d90-b198-4b94-b60f-4cff329c7a10	NA	N0	T3A	Tumor Free	22.06	0:CENSORED	NA	No	White	No	-20	1	Primary	Male	Matched	PRAD	Yes	No	Indivumed
prad_tcga_pan_can_atlas_2018	TCGA-CH-5741	TCGA-CH-5741-01	56	NA	NA	0	-25	Prostate Cancer	PRAD	Prostate Adenocarcinoma	395	-20759	0	Not Hispanic Or Latino	3/16/12	0.0576	EUR	NA	No	C61	2428924	C61.9	Yes	Yes	0.2602	0.04	21	No	PRAD	b3bf57d4-e31a-4740-b438-fa826fb79550	NA	N1	T3B	Tumor Free	12.9862	0:CENSORED	NA	No	White	Yes	-18	1	Primary	Male	Matched	PRAD	Yes	No	Indivumed
prad_tcga_pan_can_atlas_2018	TCGA-CH-5743	TCGA-CH-5743-01	66	NA	NA	NA	-35	Prostate Cancer	PRAD	Prostate Adenocarcinoma	425	-24321	0	Not Hispanic Or Latino	3/16/12	0	EUR	NA	No	C61	2428924	C61.9	Yes	No	0.2748	0	NA	Yes	PRAD	2dee4bd8-b00e-4f8a-bfea-5d8d1a068202	NA	N0	T2C	Tumor Free	13.9724	1:PROGRESSION	NA	No	White	No	-18	1	Primary	Male	Matched	NA	Yes	No	Indivumed
prad_tcga_pan_can_atlas_2018	TCGA-CH-5746	TCGA-CH-5746-01	57	NA	NA	0	-35	Prostate Cancer	PRAD	Prostate Adenocarcinoma	731	-20941	0	Not Hispanic Or Latino	3/16/12	0.0125	EUR	NA	No	C61	2428924	C61.9	Yes	Yes	0.2718	0.01	9	No	PRAD	618272c0-c2ed-4bfb-bb4b-404f0987f822	NA	N0	T2C	Tumor Free	24.0326	0:CENSORED	NA	No	White	Yes	-20	1	Primary	Male	Matched	PRAD	Yes	No	Indivumed
prad_tcga_pan_can_atlas_2018	TCGA-CH-5750	TCGA-CH-5750-01	72	NA	NA	0	-29	Prostate Cancer	PRAD	Prostate Adenocarcinoma	396	-26389	0	Not Hispanic Or Latino	3/16/12	0.0118	EUR	NA	No	C61	2428924	C61.9	Yes	Yes	0.2643	0.03	34	No	PRAD	dc40cf49-b208-4f59-b5f0-cfbdd02970b2	NA	N0	T2C	Tumor Free	13.019	0:CENSORED	NA	No	White	No	-14	1	Primary	Male	Matched	PRAD	Yes	No	Indivumed
prad_tcga_pan_can_atlas_2018	TCGA-CH-5752	TCGA-CH-5752-01	66	NA	NA	0	-29	Prostate Cancer	PRAD	Prostate Adenocarcinoma	943	-24290	0	Not Hispanic Or Latino	3/16/12	0.0319	EUR	NA	No	C61	2428924	C61.9	Yes	Yes	0.2548	0.01	39	No	PRAD	d8f56d75-51ab-4a86-a502-c86e1dcd1eff	NA	N0	T3A	Tumor Free	31.0024	0:CENSORED	NA	No	White	Yes	-10	1	Primary	Male	Matched	PRAD	Yes	No	Indivumed
prad_tcga_pan_can_atlas_2018	TCGA-CH-5762	TCGA-CH-5762-01	60	NA	NA	1	-33	Prostate Cancer	PRAD	Prostate Adenocarcinoma	1339	-22068	0	Not Hispanic Or Latino	3/16/12	0.1191	EUR	NA	No	C61	2428924	C61.9	Yes	Yes	0.2841	0	59	No	PRAD	d4ffafdc-ee83-43df-aa3b-7326503c6438	NA	N0	T3B	Tumor Free	44.0214	0:CENSORED	NA	No	White	Yes	-14	1	Primary	Male	Matched	PRAD	Yes	No	Indivumed
prad_tcga_pan_can_atlas_2018	TCGA-CH-5763	TCGA-CH-5763-01	66	NA	NA	NA	-31	Prostate Cancer	PRAD	Prostate Adenocarcinoma	365	-24380	0	Not Hispanic Or Latino	3/16/12	0	EUR	NA	No	C61	2428924	C61.9	Yes	Yes	0.2624	0	16	No	PRAD	18e79a01-07a2-4cd5-b700-71d41724e041	NA	N0	T3A	Tumor Free	11.9999	0:CENSORED	NA	Yes	White	No	-16	1	Primary	Male	Matched	PRAD	Yes	No	Indivumed
prad_tcga_pan_can_atlas_2018	TCGA-CH-5765	TCGA-CH-5765-01	55	NA	NA	1	-35	Prostate Cancer	PRAD	Prostate Adenocarcinoma	700	-20364	0	Not Hispanic Or Latino	3/16/12	0.0544	EUR	NA	No	C61	2428924	C61.9	Yes	Yes	0.2822	0.05	26	No	PRAD	716eb429-d7af-4d4f-bd8d-afcff1a323ee	NA	N0	T3A	Tumor Free	23.0134	0:CENSORED	NA	No	White	No	-16	1	Primary	Male	Matched	PRAD	Yes	No	Indivumed
prad_tcga_pan_can_atlas_2018	TCGA-CH-5767	TCGA-CH-5767-01	66	NA	NA	1	-23	Prostate Cancer	PRAD	Prostate Adenocarcinoma	458	-24287	0	Not Hispanic Or Latino	3/16/12	0.0836	EUR	NA	No	C61	2428924	C61.9	Yes	Yes	0.3007	0	35	No	PRAD	8dc53431-44ab-485e-b4e6-c3d06509506d	NA	N0	T2C	Tumor Free	15.0574	0:CENSORED	NA	No	White	No	-24	1	Primary	Male	Matched	PRAD	Yes	No	Indivumed
prad_tcga_pan_can_atlas_2018	TCGA-CH-5768	TCGA-CH-5768-01	72	NA	NA	0	-33	Prostate Cancer	PRAD	Prostate Adenocarcinoma	731	-26480	0	Not Hispanic Or Latino	3/16/12	0.0471	EUR	NA	No	C61	2428924	C61.9	Yes	Yes	0.2662	0.04	39	No	PRAD	f6c61a22-a711-416d-9e65-6a1b957e5b2e	NA	N0	T3A	Tumor Free	24.0326	0:CENSORED	NA	No	White	No	-14	1	Primary	Male	Matched	PRAD	Yes	No	Indivumed
prad_tcga_pan_can_atlas_2018	TCGA-CH-5771	TCGA-CH-5771-01	63	NA	NA	NA	-31	Prostate Cancer	PRAD	Prostate Adenocarcinoma	396	-23101	0	Not Hispanic Or Latino	3/16/12	0.0353	EUR	NA	No	C61	2428924	C61.9	Yes	Yes	0.2627	0	26	No	PRAD	3acd8328-76f7-4f43-9660-394b95748c3d	NA	N0	T2C	Tumor Free	13.019	0:CENSORED	NA	No	White	No	-18	1	Primary	Male	Matched	PRAD	Yes	No	Indivumed
prad_tcga_pan_can_atlas_2018	TCGA-CH-5772	TCGA-CH-5772-01	63	NA	NA	0	-35	Prostate Cancer	PRAD	Prostate Adenocarcinoma	486	-23194	0	Not Hispanic Or Latino	3/16/12	0.0255	EUR	NA	No	C61	2428924	C61.9	Yes	Yes	0.2662	0	46	No	PRAD	ecf9f8be-7830-4626-8617-694c68ef4074	NA	N0	T3A	Tumor Free	15.9779	0:CENSORED	NA	Yes	White	Yes	-18	1	Primary	Male	Matched	PRAD	Yes	No	Indivumed
prad_tcga_pan_can_atlas_2018	TCGA-CH-5789	TCGA-CH-5789-01	61	NA	NA	0	-27	Prostate Cancer	PRAD	Prostate Adenocarcinoma	304	-22494	0	Not Hispanic Or Latino	3/16/12	0	EUR	NA	No	C61	2428924	C61.9	Yes	Yes	0.2699	0.02	3	No	PRAD	be5411dc-3caa-4b25-9b94-ce463e8e52b4	NA	N0	T3A	Tumor Free	9.99441	0:CENSORED	NA	No	White	No	-16	1	Primary	Male	Matched	PRAD	Yes	No	Indivumed
prad_tcga_pan_can_atlas_2018	TCGA-CH-5790	TCGA-CH-5790-01	64	NA	NA	1	-37	Prostate Cancer	PRAD	Prostate Adenocarcinoma	974	-23529	0	Not Hispanic Or Latino	3/16/12	0.0336	EUR	NA	No	C61	2428924	C61.9	Yes	Yes	0.2693	0.04	20	No	PRAD	2b5ef82d-e137-43f6-bfef-b202f20ee187	NA	N0	T2C	Tumor Free	32.0216	0:CENSORED	NA	Yes	White	No	-16	1	Primary	Male	Matched	PRAD	Yes	No	Indivumed
prad_tcga_pan_can_atlas_2018	TCGA-CH-5791	TCGA-CH-5791-01	72	NA	NA	1	-31	Prostate Cancer	PRAD	Prostate Adenocarcinoma	1004	-26390	0	Not Hispanic Or Latino	3/16/12	0.1138	EUR	NA	No	C61	2428924	C61.9	Yes	Yes	0.2627	0.01	36	Yes	PRAD	829bed0c-c40d-44fd-aee8-6c7589db60f9	NA	N0	T3A	NA	13.019	1:PROGRESSION	NA	Yes	White	No	-16	1	Primary	Male	Matched	PRAD	Yes	No	Indivumed
prad_tcga_pan_can_atlas_2018	TCGA-CH-5794	TCGA-CH-5794-01	65	NA	NA	0	-33	Prostate Cancer	PRAD	Prostate Adenocarcinoma	882	-23924	0	Not Hispanic Or Latino	3/16/12	0.044	EUR	NA	No	C61	2428924	C61.9	Yes	Yes	0.2695	0	24	No	PRAD	a80d3ee7-60dd-49bb-b049-9335afc035f5	NA	N0	T2B	Tumor Free	28.9969	0:CENSORED	NA	No	White	No	-20	1	Primary	Male	Matched	PRAD	Yes	No	Indivumed
prad_tcga_pan_can_atlas_2018	TCGA-EJ-5494	TCGA-EJ-5494-01	50	NA	NA	0	-39	Prostate Cancer	PRAD	Prostate Adenocarcinoma	1477	-18596	0	Not Hispanic Or Latino	3/29/12	0.0008	EUR	NA	No	C61	2428924	C61.9	Yes	Yes	0.2665	0	27	No	PRAD	e27c50e2-2a41-4f8c-9ef8-2bc51fb0c23e	NA	N0	T3A	Tumor Free	48.5584	0:CENSORED	NA	No	White	No	-20	1	Primary	Male	Matched	PRAD	Yes	No	University of Pittsburgh
prad_tcga_pan_can_atlas_2018	TCGA-EJ-5495	TCGA-EJ-5495-01	68	NA	NA	4	-43	Prostate Cancer	PRAD	Prostate Adenocarcinoma	1760	-24904	0	Not Hispanic Or Latino	3/29/12	0.0709	EUR	NA	No	C61	2428924	C61.9	Yes	Yes	0.2615	0	68	No	PRAD	962dd3d5-8501-4658-8cb9-2424b476124c	NA	N1	T3B	Tumor Free	57.8624	0:CENSORED	NA	No	White	No	-20	1	Primary	Male	Matched	PRAD	Yes	No	University of Pittsburgh
prad_tcga_pan_can_atlas_2018	TCGA-EJ-5496	TCGA-EJ-5496-01	59	NA	NA	2	-33	Prostate Cancer	PRAD	Prostate Adenocarcinoma	595	-21897	0	Not Hispanic Or Latino	3/30/12	0.0687	EUR	NA	No	C61	2428924	C61.9	Yes	Yes	0.2588	0.01	31	NA	PRAD	6755c231-355f-4cc3-85f1-6306c7f5d44b	NA	N0	T2C	Tumor Free	19.5614	0:CENSORED	NA	No	White	No	-14	1	Primary	Male	Matched	PRAD	Yes	No	University of Pittsburgh
prad_tcga_pan_can_atlas_2018	TCGA-EJ-5497	TCGA-EJ-5497-01	47	NA	NA	0	-37	Prostate Cancer	PRAD	Prostate Adenocarcinoma	405	-17523	0	Not Hispanic Or Latino	3/30/12	0.0283	EUR	NA	No	C61	2428924	C61.9	Yes	Yes	0.26	0	17	NA	PRAD	dee02265-d8dd-4379-ae08-72d72b03a570	NA	N0	T2C	Tumor Free	13.3149	0:CENSORED	NA	No	White	No	-16	1	Primary	Male	Matched	PRAD	Yes	No	University of Pittsburgh
prad_tcga_pan_can_atlas_2018	TCGA-EJ-5498	TCGA-EJ-5498-01	56	NA	NA	2	-39	Prostate Cancer	PRAD	Prostate Adenocarcinoma	1720	-20472	0	Not Hispanic Or Latino	3/30/12	0.0012	EUR	NA	No	C61	2428924	C61.9	Yes	Yes	0.2612	0.01	28	No	PRAD	79ec7468-9aaf-4bb0-94c7-72be4f497868	NA	N0	T2C	Tumor Free	56.5473	0:CENSORED	NA	No	White	No	-16	1	Primary	Male	Matched	PRAD	Yes	No	University of Pittsburgh
prad_tcga_pan_can_atlas_2018	TCGA-EJ-5499	TCGA-EJ-5499-01	61	NA	NA	1	-27	Prostate Cancer	PRAD	Prostate Adenocarcinoma	1415	-22286	0	Not Hispanic Or Latino	3/30/12	0.0438	EUR	NA	No	C61	2428924	C61.9	Yes	Yes	0.2581	0	30	No	PRAD	fd1aa612-df86-4d48-892d-2acebd76ea96	NA	N0	T3A	Tumor Free	46.52	0:CENSORED	NA	No	Asian	No	-14	1	Primary	Male	Matched	PRAD	Yes	No	University of Pittsburgh
prad_tcga_pan_can_atlas_2018	TCGA-EJ-5501	TCGA-EJ-5501-01	55	NA	NA	2	-23	Prostate Cancer	PRAD	Prostate Adenocarcinoma	1365	-20409	0	Not Hispanic Or Latino	3/30/12	0.0709	EUR	NA	No	C61	2428924	C61.9	Yes	Yes	0.2751	0.02	17	No	PRAD	8df0c1e8-966c-4f46-ad15-fae9e745a32e	NA	N0	T3B	Tumor Free	44.8762	0:CENSORED	NA	No	White	No	-20	1	Primary	Male	Matched	PRAD	Yes	No	University of Pittsburgh
prad_tcga_pan_can_atlas_2018	TCGA-EJ-5502	TCGA-EJ-5502-01	50	NA	NA	0	-37	Prostate Cancer	PRAD	Prostate Adenocarcinoma	1171	-18447	0	NA	3/30/12	0	EUR	NA	No	C61	2428924	C61.9	Yes	Yes	0.2697	0	11	No	PRAD	48e83a4c-c602-494a-80cd-e2f4b4dd701e	NA	N0	T2C	Tumor Free	38.4982	0:CENSORED	NA	No	NA	No	-22	1	Primary	Male	Matched	PRAD	Yes	No	University of Pittsburgh
prad_tcga_pan_can_atlas_2018	TCGA-EJ-5503	TCGA-EJ-5503-01	50	NA	NA	0	-37	Prostate Cancer	PRAD	Prostate Adenocarcinoma	1391	-18395	0	Not Hispanic Or Latino	3/30/12	0.0002	EUR	NA	No	C61	2428924	C61.9	Yes	Yes	0.2653	0	7	No	PRAD	aa252f78-ebf3-42f9-86af-bb6e57345706	NA	N0	T3A	Tumor Free	45.731	0:CENSORED	NA	No	White	No	-16	1	Primary	Male	Matched	PRAD	Yes	No	University of Pittsburgh
prad_tcga_pan_can_atlas_2018	TCGA-EJ-5505	TCGA-EJ-5505-01	57	NA	NA	0	-35	Prostate Cancer	PRAD	Prostate Adenocarcinoma	922	-21164	0	Not Hispanic Or Latino	38029	0.0415	EUR	NA	No	C61	2428924	C61.9	Yes	Yes	0.2667	0.01	27	No	PRAD	1ea3b879-5451-49fb-b930-16e9b5627f18	NA	N0	T2C	Tumor Free	30.312	0:CENSORED	NA	No	White	No	-18	1	Primary	Male	Matched	PRAD	Yes	No	University of Pittsburgh
prad_tcga_pan_can_atlas_2018	TCGA-EJ-5506	TCGA-EJ-5506-01	67	NA	NA	NA	-35	Prostate Cancer	PRAD	Prostate Adenocarcinoma	1381	-24617	0	Not Hispanic Or Latino	38029	0	EUR	NA	No	C61	2428924	C61.9	Yes	Yes	0.2664	0.01	8	No	PRAD	e5e4d3b6-8e58-4dcf-8f67-a00e656a8e27	NA	N1	T3B	Tumor Free	45.4022	0:CENSORED	NA	No	White	No	-16	1	Primary	Male	Matched	PRAD	Yes	No	University of Pittsburgh
prad_tcga_pan_can_atlas_2018	TCGA-EJ-5507	TCGA-EJ-5507-01	54	NA	NA	4	-27	Prostate Cancer	PRAD	Prostate Adenocarcinoma	1457	-19759	0	Not Hispanic Or Latino	38029	0.1945	EUR	NA	No	C61	2428924	C61.9	Yes	Yes	0.2557	0.05	29	No	PRAD	607200f5-df80-4f5d-90fb-fdc455a7415b	NA	N1	T3B	Tumor Free	47.9008	0:CENSORED	NA	No	White	No	-10	1	Primary	Male	Matched	PRAD	Yes	No	University of Pittsburgh
prad_tcga_pan_can_atlas_2018	TCGA-EJ-5508	TCGA-EJ-5508-01	65	NA	NA	0	-35	Prostate Cancer	PRAD	Prostate Adenocarcinoma	1965	-23758	0	Not Hispanic Or Latino	38029	0.0136	EUR	NA	No	C61	2428924	C61.9	Yes	Yes	0.2577	0	21	No	PRAD	bd18dd01-d894-4bdd-9ce2-e25705a52a57	NA	N0	T3A	Tumor Free	64.602	0:CENSORED	NA	No	White	No	-16	1	Primary	Male	Matched	PRAD	Yes	No	University of Pittsburgh
prad_tcga_pan_can_atlas_2018	TCGA-EJ-5509	TCGA-EJ-5509-01	63	NA	NA	2	-29	Prostate Cancer	PRAD	Prostate Adenocarcinoma	1464	-23368	0	Not Hispanic Or Latino	38029	0.1386	EUR	NA	No	C61	2428924	C61.9	Yes	Yes	0.2652	0	19	No	PRAD	13ce70a8-785c-4b59-b073-41922cb201f9	NA	N0	T2C	Tumor Free	48.131	0:CENSORED	NA	No	White	No	-22	1	Primary	Male	Matched	PRAD	Yes	No	University of Pittsburgh
prad_tcga_pan_can_atlas_2018	TCGA-EJ-5510	TCGA-EJ-5510-01	48	NA	NA	2	-35	Prostate Cancer	PRAD	Prostate Adenocarcinoma	1887	-17895	0	Not Hispanic Or Latino	38029	0.1085	EUR	NA	No	C61	2428924	C61.9	Yes	Yes	0.2695	0	19	No	PRAD	4a3d9efe-f24e-4135-8a70-e202651e7a81	NA	N0	T2C	Tumor Free	62.0377	0:CENSORED	NA	No	White	No	-18	1	Primary	Male	Matched	PRAD	Yes	No	University of Pittsburgh
prad_tcga_pan_can_atlas_2018	TCGA-EJ-5511	TCGA-EJ-5511-01	55	NA	NA	3	-35	Prostate Cancer	PRAD	Prostate Adenocarcinoma	1476	-20409	0	Not Hispanic Or Latino	38058	0.1235	AFR	NA	No	C61	2428924	C61.9	Yes	Yes	0.2797	0.02	36	No	PRAD	f8a42feb-fbc9-4a13-bad5-1dcefca2a9bf	NA	N0	T3A	Tumor Free	48.5255	0:CENSORED	NA	No	Black or African American	No	-18	1	Primary	Male	Matched	PRAD	Yes	No	University of Pittsburgh
prad_tcga_pan_can_atlas_2018	TCGA-EJ-5512	TCGA-EJ-5512-01	46	NA	NA	0	-29	Prostate Cancer	PRAD	Prostate Adenocarcinoma	1733	-17127	0	Not Hispanic Or Latino	38058	0.0309	EUR	NA	No	C61	2428924	C61.9	Yes	Yes	0.262	0	13	No	PRAD	c28f931f-5ab2-4899-9fe9-54024f082d92	NA	N0	T2C	Tumor Free	56.9747	0:CENSORED	NA	No	White	No	-20	1	Primary	Male	Matched	PRAD	Yes	No	University of Pittsburgh
prad_tcga_pan_can_atlas_2018	TCGA-EJ-5514	TCGA-EJ-5514-01	66	NA	NA	4	-25	Prostate Cancer	PRAD	Prostate Adenocarcinoma	1829	-24165	0	Not Hispanic Or Latino	38058	0.1629	EUR	NA	No	C61	2428924	C61.9	Yes	Yes	0.2647	0	26	No	PRAD	f82d53b1-3df8-4249-a615-464c9f4e0a32	NA	N0	T2C	Tumor Free	60.1308	0:CENSORED	NA	No	White	No	0	1	Primary	Male	Matched	PRAD	Yes	No	University of Pittsburgh
prad_tcga_pan_can_atlas_2018	TCGA-EJ-5515	TCGA-EJ-5515-01	60	NA	NA	NA	-29	Prostate Cancer	PRAD	Prostate Adenocarcinoma	1832	-22097	0	Not Hispanic Or Latino	38058	0	EUR	NA	No	C61	2428924	C61.9	Yes	Yes	0.2903	0.01	12	No	PRAD	19cf56b2-a85b-43e7-971f-5680b9b1a67a	NA	N0	T3A	Tumor Free	60.2295	0:CENSORED	NA	No	White	No	-20	1	Primary	Male	Matched	PRAD	Yes	No	University of Pittsburgh
prad_tcga_pan_can_atlas_2018	TCGA-EJ-5516	TCGA-EJ-5516-01	49	NA	NA	1	-33	Prostate Cancer	PRAD	Prostate Adenocarcinoma	1889	-17980	0	Not Hispanic Or Latino	38058	0.0454	EUR	NA	No	C61	2428924	C61.9	Yes	Yes	0.258	0	23	No	PRAD	1fd06207-54e0-4aba-819c-c7f671871f39	NA	N0	T3A	Tumor Free	62.1034	0:CENSORED	NA	No	White	No	-12	1	Primary	Male	Matched	PRAD	Yes	No	University of Pittsburgh
prad_tcga_pan_can_atlas_2018	TCGA-EJ-5517	TCGA-EJ-5517-01	55	NA	NA	0	-25	Prostate Cancer	PRAD	Prostate Adenocarcinoma	1889	-20422	0	Not Hispanic Or Latino	38058	0.0327	EUR	NA	No	C61	2428924	C61.9	Yes	Yes	0.2528	0	19	No	PRAD	4b9aa301-d2e3-47f3-b724-a34f420b2b6b	NA	N0	T2C	Tumor Free	62.1034	0:CENSORED	NA	No	White	No	-16	1	Primary	Male	Matched	PRAD	Yes	No	University of Pittsburgh
prad_tcga_pan_can_atlas_2018	TCGA-EJ-5519	TCGA-EJ-5519-01	64	NA	NA	4	-33	Prostate Cancer	PRAD	Prostate Adenocarcinoma	1962	-23669	0	Not Hispanic Or Latino	38058	0.1289	EUR_ADMIX	NA	No	C61	2428924	C61.9	Yes	Yes	0.2689	0.04	71	No	PRAD	5313a055-c2d7-4cbd-a8c1-57ac85912d89	NA	N1	T3B	Tumor Free	64.5034	0:CENSORED	NA	No	White	No	-20	1	Primary	Male	Matched	PRAD	Yes	No	University of Pittsburgh
prad_tcga_pan_can_atlas_2018	TCGA-EJ-5521	TCGA-EJ-5521-01	63	NA	NA	0	-13	Prostate Cancer	PRAD	Prostate Adenocarcinoma	2279	-23304	0	Not Hispanic Or Latino	38089	0.0736	EUR	NA	No	C61	2428924	C61.9	Yes	Yes	0.2677	0	40	No	PRAD	d44d4bcb-beb1-4464-acd2-9972751f5018	NA	N0	T3A	Tumor Free	74.9252	0:CENSORED	NA	No	White	No	-20	1	Primary	Male	Matched	PRAD	Yes	No	University of Pittsburgh
prad_tcga_pan_can_atlas_2018	TCGA-EJ-5522	TCGA-EJ-5522-01	51	NA	NA	0	-35	Prostate Cancer	PRAD	Prostate Adenocarcinoma	2079	-18802	0	Not Hispanic Or Latino	38058	0.0245	EUR	NA	No	C61	2428924	C61.9	Yes	Yes	0.2546	0	14	No	PRAD	214884ef-a932-4fc3-b6ff-16ce5164da3e	NA	N0	T2C	Tumor Free	68.3499	0:CENSORED	NA	No	White	No	-14	1	Primary	Male	Matched	PRAD	Yes	No	University of Pittsburgh
prad_tcga_pan_can_atlas_2018	TCGA-EJ-5527	TCGA-EJ-5527-01	69	NA	NA	2	-33	Prostate Cancer	PRAD	Prostate Adenocarcinoma	1778	-25234	0	Not Hispanic Or Latino	38089	0.0694	EUR	NA	No	C61	2428924	C61.9	Yes	Yes	0.2574	0	29	No	PRAD	ba0c9096-5f35-4f0a-ae98-ee1a695b55f0	NA	N0	T3A	Tumor Free	58.4542	0:CENSORED	NA	No	White	No	-16	1	Primary	Male	Matched	PRAD	Yes	No	University of Pittsburgh
prad_tcga_pan_can_atlas_2018	TCGA-EJ-5530	TCGA-EJ-5530-01	61	NA	NA	1	-41	Prostate Cancer	PRAD	Prostate Adenocarcinoma	1832	-22316	0	Not Hispanic Or Latino	38089	0.015	EUR	NA	No	C61	2428924	C61.9	Yes	Yes	0.2709	0	45	No	PRAD	e4a755e3-4938-4321-b5a9-27a445036791	NA	N0	T2C	Tumor Free	60.2295	0:CENSORED	NA	No	White	No	-16	1	Primary	Male	Matched	PRAD	Yes	No	University of Pittsburgh
prad_tcga_pan_can_atlas_2018	TCGA-EJ-5531	TCGA-EJ-5531-01	62	NA	NA	2	-37	Prostate Cancer	PRAD	Prostate Adenocarcinoma	1273	-22760	0	Not Hispanic Or Latino	38089	0.0111	EUR	NA	No	C61	2428924	C61.9	Yes	Yes	0.3296	0.29	29	No	PRAD	adf3c2f7-d5f9-41c3-bd8c-7f9f1f22ff73	NA	N0	T3A	Tumor Free	41.8516	0:CENSORED	NA	No	White	No	-20	1	Primary	Male	Matched	PRAD	Yes	No	University of Pittsburgh
prad_tcga_pan_can_atlas_2018	TCGA-EJ-5532	TCGA-EJ-5532-01	57	NA	NA	3	-29	Prostate Cancer	PRAD	Prostate Adenocarcinoma	1828	-21110	0	Not Hispanic Or Latino	38089	0.0722	EUR	NA	No	C61	2428924	C61.9	Yes	Yes	0.2755	0.01	19	No	PRAD	ae3a0c92-148d-4f1c-8563-06ac1050f53e	NA	N0	T3A	Tumor Free	60.098	0:CENSORED	NA	No	White	No	-22	1	Primary	Male	Matched	PRAD	Yes	No	University of Pittsburgh
prad_tcga_pan_can_atlas_2018	TCGA-EJ-5542	TCGA-EJ-5542-01	60	NA	NA	2	-33	Prostate Cancer	PRAD	Prostate Adenocarcinoma	1513	-21942	0	Not Hispanic Or Latino	38089	0.0794	EUR	NA	No	C61	2428924	C61.9	Yes	Yes	0.2605	0	23	No	PRAD	5a92ec4c-36ee-4588-aca2-e3303f29c7ad	NA	N0	T3A	Tumor Free	49.7419	0:CENSORED	NA	Yes	White	No	-16	1	Primary	Male	Matched	PRAD	Yes	No	University of Pittsburgh
prad_tcga_pan_can_atlas_2018	TCGA-EJ-7115	TCGA-EJ-7115-01	65	NA	NA	1	-33	Prostate Cancer	PRAD	Prostate Adenocarcinoma	2687	-23986	0	Not Hispanic Or Latino	38119	0.0616	EUR	NA	No	C61	2428924	C61.9	Yes	Yes	0.3155	0	40	No	PRAD	c606918f-e8c0-4019-ad6f-47d5cd7615c4	NA	N0	T3A	Tumor Free	88.3388	0:CENSORED	NA	No	White	No	-22	1	Primary	Male	Matched	PRAD	Yes	No	University of Pittsburgh
prad_tcga_pan_can_atlas_2018	TCGA-EJ-7123	TCGA-EJ-7123-01	59	NA	NA	4	-21	Prostate Cancer	PRAD	Prostate Adenocarcinoma	2572	-21741	0	Not Hispanic Or Latino	38119	0.076	EUR	NA	No	C61	2428924	C61.9	Yes	Yes	0.2867	0	55	No	PRAD	9519be01-d78d-462c-8a95-34149538afeb	NA	N0	T2C	Tumor Free	84.558	0:CENSORED	NA	Yes	White	No	-22	1	Primary	Male	Matched	PRAD	Yes	No	University of Pittsburgh
prad_tcga_pan_can_atlas_2018	TCGA-EJ-7125	TCGA-EJ-7125-01	44	NA	NA	0	-25	Prostate Cancer	PRAD	Prostate Adenocarcinoma	2850	-16425	0	Not Hispanic Or Latino	38119	0.0036	EUR	NA	No	C61	2428924	C61.9	Yes	Yes	0.3004	0	89	No	PRAD	aca312ab-6dbd-4183-8b22-8f37834f3426	NA	N0	T2C	Tumor Free	93.6976	0:CENSORED	NA	No	White	No	-20	1	Primary	Male	Matched	PRAD	Yes	No	University of Pittsburgh
prad_tcga_pan_can_atlas_2018	TCGA-EJ-7218	TCGA-EJ-7218-01	71	NA	NA	0	-25	Prostate Cancer	PRAD	Prostate Adenocarcinoma	2542	-26181	0	NA	37694	0.0499	EUR	NA	No	C61	2428924	C61.9	Yes	Yes	0.3217	0	24	No	PRAD	d7763066-fb06-4519-9188-5de7dd12fdb7	NA	N0	T2C	Tumor Free	83.5717	0:CENSORED	NA	No	NA	No	-22	1	Primary	Male	Matched	PRAD	Yes	No	University of Pittsburgh
prad_tcga_pan_can_atlas_2018	TCGA-EJ-7314	TCGA-EJ-7314-01	62	NA	NA	1	-33	Prostate Cancer	PRAD	Prostate Adenocarcinoma	1150	-22766	0	Not Hispanic Or Latino	38119	0.0268	EUR	NA	No	C61	2428924	C61.9	Yes	Yes	0.3115	0	33	No	PRAD	88c87cce-4361-499c-9e3a-e9d9040af2db	NA	N0	T3B	Tumor Free	37.8078	0:CENSORED	NA	No	White	No	-18	1	Primary	Male	Matched	PRAD	Yes	No	University of Pittsburgh
prad_tcga_pan_can_atlas_2018	TCGA-EJ-7315	TCGA-EJ-7315-01	68	NA	NA	1	-23	Prostate Cancer	PRAD	Prostate Adenocarcinoma	1008	-25154	0	Not Hispanic Or Latino	38119	0.091	EUR	NA	No	C61	2428924	C61.9	Yes	Yes	0.3382	0	23	No	PRAD	2c7ec330-261e-49c7-9424-6d83641dba6d	NA	N0	T3A	Tumor Free	33.1394	0:CENSORED	NA	No	White	No	-16	1	Primary	Male	Matched	PRAD	Yes	No	University of Pittsburgh
prad_tcga_pan_can_atlas_2018	TCGA-EJ-7317	TCGA-EJ-7317-01	71	NA	NA	0	-27	Prostate Cancer	PRAD	Prostate Adenocarcinoma	771	-26064	0	Not Hispanic Or Latino	38119	0.0281	EUR	NA	No	C61	2428924	C61.9	Yes	Yes	0.314	0.04	32	No	PRAD	68fc3693-0910-4ee8-8997-99c6333b65f4	NA	N0	T2C	Tumor Free	25.3477	0:CENSORED	NA	No	White	No	-22	1	Primary	Male	Matched	PRAD	Yes	No	University of Pittsburgh
prad_tcga_pan_can_atlas_2018	TCGA-EJ-7321	TCGA-EJ-7321-01	57	NA	NA	0	-37	Prostate Cancer	PRAD	Prostate Adenocarcinoma	824	-21108	0	Not Hispanic Or Latino	38119	0.0318	AFR	NA	No	C61	2428924	C61.9	Yes	Yes	0.3395	0	30	No	PRAD	804ee985-18dd-4f2d-a562-61b454601cdd	NA	N0	T3A	Tumor Free	27.0901	0:CENSORED	NA	No	Black or African American	No	-16	1	Primary	Male	Matched	PRAD	Yes	No	University of Pittsburgh
prad_tcga_pan_can_atlas_2018	TCGA-EJ-7325	TCGA-EJ-7325-01	63	NA	NA	1	NA	Prostate Cancer	PRAD	Prostate Adenocarcinoma	1070	-23029	0	NA	37694	0.0457	EUR	NA	No	C61	2428924	C61.9	Yes	Yes	0.3188	0.05	18	No	PRAD	45a04209-8fac-4181-bba3-1437c8fd7f09	NA	N0	T3B	Tumor Free	35.1777	0:CENSORED	NA	Yes	NA	No	NA	1	Primary	Male	Matched	PRAD	Yes	No	University of Pittsburgh
prad_tcga_pan_can_atlas_2018	TCGA-EJ-7327	TCGA-EJ-7327-01	61	NA	NA	0	-41	Prostate Cancer	PRAD	Prostate Adenocarcinoma	923	-22475	0	Not Hispanic Or Latino	38119	0.0189	EUR	NA	No	C61	2428924	C61.9	Yes	Yes	0.2991	0	27	No	PRAD	e90ab72a-4bbb-4c37-b48a-8a1a85d79d04	NA	N0	T3B	Tumor Free	30.3449	0:CENSORED	NA	No	White	No	-16	1	Primary	Male	Matched	PRAD	Yes	No	University of Pittsburgh
prad_tcga_pan_can_atlas_2018	TCGA-EJ-7328	TCGA-EJ-7328-01	70	NA	NA	0	-35	Prostate Cancer	PRAD	Prostate Adenocarcinoma	842	-25756	0	Not Hispanic Or Latino	38119	0.036	EUR	NA	No	C61	2428924	C61.9	Yes	Yes	0.3458	0	24	No	PRAD	42b7d14f-09e5-4d91-bb98-5fe35907a6a9	NA	N0	T3A	Tumor Free	27.6819	0:CENSORED	NA	No	White	No	-20	1	Primary	Male	Matched	PRAD	Yes	No	University of Pittsburgh
prad_tcga_pan_can_atlas_2018	TCGA-EJ-7331	TCGA-EJ-7331-01	64	NA	NA	0	-33	Prostate Cancer	PRAD	Prostate Adenocarcinoma	742	-23458	0	Not Hispanic Or Latino	38119	0.0322	EUR	NA	No	C61	2428924	C61.9	Yes	Yes	0.348	0	24	No	PRAD	b424b73a-2dfa-473f-ab56-ab382cd1cdef	NA	N0	T2C	Tumor Free	24.3943	0:CENSORED	NA	No	White	No	-22	1	Primary	Male	Matched	PRAD	Yes	No	University of Pittsburgh
prad_tcga_pan_can_atlas_2018	TCGA-EJ-7781	TCGA-EJ-7781-01	65	NA	NA	1	-33	Prostate Cancer	PRAD	Prostate Adenocarcinoma	1073	-23937	0	Not Hispanic Or Latino	38150	0.064	EUR	NA	No	C61	2428924	C61.9	Yes	Yes	0.3098	0	54	No	PRAD	33283111-9a2f-4d5e-92a5-3435846404f7	NA	N0	T2C	Tumor Free	35.2763	0:CENSORED	NA	No	White	No	-20	1	Primary	Male	Matched	PRAD	Yes	No	University of Pittsburgh
prad_tcga_pan_can_atlas_2018	TCGA-EJ-7782	TCGA-EJ-7782-01	71	NA	NA	2	-31	Prostate Cancer	PRAD	Prostate Adenocarcinoma	1167	-25965	0	Not Hispanic Or Latino	38150	0.1234	AFR	NA	No	C61	2428924	C61.9	Yes	Yes	0.4712	4.18	357	No	PRAD	1426b4bf-f4a5-477c-bbbb-e0e656549764	NA	N0	T2C	Tumor Free	38.3667	0:CENSORED	NA	No	Black or African American	No	-16	1	Primary	Male	Matched	PRAD	Yes	No	University of Pittsburgh
prad_tcga_pan_can_atlas_2018	TCGA-EJ-7783	TCGA-EJ-7783-01	70	NA	NA	2	-35	Prostate Cancer	PRAD	Prostate Adenocarcinoma	787	-25600	0	Not Hispanic Or Latino	38150	0.0357	EUR	NA	No	C61	2428924	C61.9	Yes	Yes	0.3263	0.06	37	No	PRAD	181c6d37-9d8d-4ffa-827b-e3785450ff88	NA	N0	T3A	Tumor Free	25.8737	0:CENSORED	NA	No	White	No	-14	1	Primary	Male	Matched	PRAD	Yes	No	University of Pittsburgh
prad_tcga_pan_can_atlas_2018	TCGA-EJ-7784	TCGA-EJ-7784-01	63	NA	NA	7	-37	Prostate Cancer	PRAD	Prostate Adenocarcinoma	781	-23183	0	Not Hispanic Or Latino	38150	0.2403	EUR	NA	No	C61	2428924	C61.9	Yes	Yes	0.3355	0.07	36	No	PRAD	4bc71292-60bb-4b63-86c1-0fe021083804	NA	N0	T2C	Tumor Free	25.6764	0:CENSORED	NA	No	White	No	-18	1	Primary	Male	Matched	PRAD	Yes	No	University of Pittsburgh
prad_tcga_pan_can_atlas_2018	TCGA-EJ-7785	TCGA-EJ-7785-01	54	NA	NA	0	-37	Prostate Cancer	PRAD	Prostate Adenocarcinoma	1177	-19939	0	Not Hispanic Or Latino	38150	0.0206	EUR	NA	No	C61	2428924	C61.9	Yes	Yes	0.3321	0	18	No	PRAD	2def2a53-d2e8-46f0-8b07-f32dbf1833a4	NA	N0	T3A	Tumor Free	38.6955	0:CENSORED	NA	No	White	No	-20	1	Primary	Male	Matched	PRAD	Yes	No	University of Pittsburgh
prad_tcga_pan_can_atlas_2018	TCGA-EJ-7786	TCGA-EJ-7786-01	62	NA	NA	1	-33	Prostate Cancer	PRAD	Prostate Adenocarcinoma	1096	-22793	0	Not Hispanic Or Latino	38150	0.0839	EUR	NA	No	C61	2428924	C61.9	Yes	Yes	0.3371	0.04	30	No	PRAD	9d499039-37ca-4300-ae95-04bbe007c0d2	NA	N0	T2C	Tumor Free	36.0325	0:CENSORED	NA	No	White	No	-24	1	Primary	Male	Matched	PRAD	Yes	No	University of Pittsburgh
prad_tcga_pan_can_atlas_2018	TCGA-EJ-7788	TCGA-EJ-7788-01	53	NA	NA	0	-37	Prostate Cancer	PRAD	Prostate Adenocarcinoma	859	-19623	0	Not Hispanic Or Latino	38150	0.0647	EUR	NA	No	C61	2428924	C61.9	Yes	Yes	0.3475	0	27	No	PRAD	e35336e1-e358-493f-9beb-276b5fc6685a	NA	N0	T3B	Tumor Free	28.2408	0:CENSORED	NA	No	White	No	-16	1	Primary	Male	Matched	PRAD	Yes	No	University of Pittsburgh
prad_tcga_pan_can_atlas_2018	TCGA-EJ-7789	TCGA-EJ-7789-01	66	NA	NA	7	-13	Prostate Cancer	PRAD	Prostate Adenocarcinoma	1105	-24107	0	Not Hispanic Or Latino	38150	0.3433	AFR	NA	No	C61	2428924	C61.9	Yes	Yes	0.3603	0.06	30	No	PRAD	1f4ff2c7-3fbb-46a1-99cf-68d2c33c5175	NA	N0	T3A	Tumor Free	36.3284	0:CENSORED	NA	No	Black or African American	No	-16	1	Primary	Male	Matched	PRAD	Yes	No	University of Pittsburgh
prad_tcga_pan_can_atlas_2018	TCGA-EJ-7791	TCGA-EJ-7791-01	67	NA	NA	NA	-31	Prostate Cancer	PRAD	Prostate Adenocarcinoma	1118	-24621	0	Not Hispanic Or Latino	38242	0.0001	EUR	NA	No	C61	2428924	C61.9	Yes	Yes	0.3074	0	19	No	PRAD	4fe004e5-49f9-4336-a690-6ebad512c813	NA	N0	T2C	Tumor Free	36.7558	0:CENSORED	NA	No	White	No	-20	1	Primary	Male	Matched	PRAD	Yes	No	University of Pittsburgh
prad_tcga_pan_can_atlas_2018	TCGA-EJ-7792	TCGA-EJ-7792-01	53	NA	NA	0	-37	Prostate Cancer	PRAD	Prostate Adenocarcinoma	1396	-19454	0	Not Hispanic Or Latino	38242	0.0252	EUR	NA	No	C61	2428924	C61.9	Yes	Yes	0.3138	0.01	17	No	PRAD	28689d40-03e5-4e17-aba1-f2d571535eed	NA	N0	T2C	Tumor Free	45.8954	0:CENSORED	NA	No	White	No	-24	1	Primary	Male	Matched	PRAD	Yes	No	University of Pittsburgh
prad_tcga_pan_can_atlas_2018	TCGA-EJ-7793	TCGA-EJ-7793-01	49	NA	NA	0	-29	Prostate Cancer	PRAD	Prostate Adenocarcinoma	114	-17982	0	Not Hispanic Or Latino	38242	0.0031	EUR	NA	No	C61	2428924	C61.9	Yes	Yes	0.3176	0	11	NA	PRAD	da07da37-bde6-480a-a302-98683ae3931a	NA	NA	T2C	Tumor Free	3.7479	0:CENSORED	NA	No	White	No	-16	1	Primary	Male	Matched	PRAD	Yes	No	University of Pittsburgh
prad_tcga_pan_can_atlas_2018	TCGA-EJ-7794	TCGA-EJ-7794-01	67	NA	NA	0	-35	Prostate Cancer	PRAD	Prostate Adenocarcinoma	1306	-24478	0	Not Hispanic Or Latino	38242	0.0372	EUR	NA	No	C61	2428924	C61.9	Yes	Yes	0.3006	0	13	No	PRAD	aeec3005-25d7-45fc-a9ff-014d57960216	NA	N0	T2C	Tumor Free	42.9365	0:CENSORED	NA	No	White	No	-22	1	Primary	Male	Matched	PRAD	Yes	No	University of Pittsburgh
prad_tcga_pan_can_atlas_2018	TCGA-EJ-7797	TCGA-EJ-7797-01	53	NA	NA	1	-33	Prostate Cancer	PRAD	Prostate Adenocarcinoma	983	-19616	0	Not Hispanic Or Latino	38242	0.015	EUR	NA	No	C61	2428924	C61.9	Yes	Yes	0.3237	0	24	No	PRAD	f98366df-9616-41c0-a6b8-ec92dca7177a	NA	N0	T2C	Tumor Free	32.3175	0:CENSORED	NA	No	White	No	-18	1	Primary	Male	Matched	PRAD	Yes	No	University of Pittsburgh
prad_tcga_pan_can_atlas_2018	TCGA-EJ-8468	TCGA-EJ-8468-01	63	NA	NA	0	-33	Prostate Cancer	PRAD	Prostate Adenocarcinoma	2347	-23371	0	NA	40524	0.0819	EUR	NA	No	C61	2428924	C61.9	Yes	Yes	0.312	0	21	No	PRAD	00b16434-0b3a-4194-8714-74dccbebe06c	NA	N0	T3A	Tumor Free	77.1608	0:CENSORED	NA	No	NA	No	-18	1	Primary	Male	Matched	PRAD	Yes	No	University of Pittsburgh
prad_tcga_pan_can_atlas_2018	TCGA-EJ-8470	TCGA-EJ-8470-01	58	NA	NA	1	-25	Prostate Cancer	PRAD	Prostate Adenocarcinoma	1159	-21209	0	NA	10/15/12	0.0984	AFR_ADMIX	NA	No	C61	2428924	C61.9	Yes	Yes	0.2922	0.01	20	No	PRAD	1a8a887e-b9f0-42f5-8dce-4e58cb13844b	NA	N0	T2C	Tumor Free	38.1037	0:CENSORED	NA	No	NA	No	-14	1	Primary	Male	Matched	PRAD	Yes	No	University of Pittsburgh
prad_tcga_pan_can_atlas_2018	TCGA-EJ-8474	TCGA-EJ-8474-01	69	NA	NA	0	-31	Prostate Cancer	PRAD	Prostate Adenocarcinoma	766	-25561	0	NA	1/22/13	0.0311	EUR	NA	No	C61	2428924	C61.9	Yes	Yes	0.3154	0	42	No	PRAD	d57d3254-d8f3-4ca2-8b31-790d3ac9a63d	NA	N0	T3A	Tumor Free	25.1833	0:CENSORED	NA	No	NA	No	-14	1	Primary	Male	Matched	PRAD	Yes	No	University of Pittsburgh
prad_tcga_pan_can_atlas_2018	TCGA-EJ-A46B	TCGA-EJ-A46B-01	66	NA	NA	0	NA	Prostate Cancer	PRAD	Prostate Adenocarcinoma	657	-24305	0	NA	1/22/13	0	EUR	NA	No	C61	2279175	C61.9	Yes	Yes	0.3247	0	1	No	PRAD	1170F449-DFB5-417A-A89B-B2229A2785DB	NA	N0	T3A	Tumor Free	21.5998	0:CENSORED	NA	Yes	NA	No	NA	1	Primary	Male	Matched	PRAD	Yes	No	University of Pittsburgh
prad_tcga_pan_can_atlas_2018	TCGA-EJ-A46D	TCGA-EJ-A46D-01	53	NA	NA	0	-29	Prostate Cancer	PRAD	Prostate Adenocarcinoma	626	-19466	0	NA	1/22/13	0.0004	EUR	NA	No	C61	2279175	C61.9	Yes	Yes	0.2985	0	11	No	PRAD	93D10D8B-5F98-4D2C-8AF3-11471385D4D4	NA	N0	T2C	Tumor Free	20.5806	0:CENSORED	NA	No	NA	No	-20	1	Primary	Male	Matched	PRAD	Yes	No	University of Pittsburgh
prad_tcga_pan_can_atlas_2018	TCGA-EJ-A46E	TCGA-EJ-A46E-01	57	NA	NA	NA	NA	Prostate Cancer	PRAD	Prostate Adenocarcinoma	524	-21054	0	NA	1/23/13	0	EUR	NA	No	C61	2279175	C61.9	Yes	Yes	0.3085	0	5	NA	PRAD	A608BF0E-A932-4541-8439-2FFB9F6294B0	NA	N0	NA	Tumor Free	17.2272	0:CENSORED	NA	No	NA	No	NA	1	Primary	Male	Matched	PRAD	Yes	No	University of Pittsburgh
prad_tcga_pan_can_atlas_2018	TCGA-EJ-A46G	TCGA-EJ-A46G-01	71	NA	NA	2	-35	Prostate Cancer	PRAD	Prostate Adenocarcinoma	668	-26219	0	NA	1/24/13	0.2006	EUR	NA	No	C61	2410662	C61.9	Yes	Yes	0.2991	0.03	48	No	PRAD	969399CD-47B6-4C0F-8939-3860BE3014F9	NA	N0	T3A	Tumor Free	21.9614	0:CENSORED	NA	Yes	NA	No	-20	1	Primary	Male	Matched	PRAD	Yes	No	University of Pittsburgh
prad_tcga_pan_can_atlas_2018	TCGA-EJ-A46H	TCGA-EJ-A46H-01	60	NA	NA	0	NA	Prostate Cancer	PRAD	Prostate Adenocarcinoma	724	-22059	0	NA	1/24/13	0	AFR	NA	No	C61	2279175	C61.9	Yes	Yes	0.315	0	2	No	PRAD	CEC1D2FF-36E6-497E-892C-B329724B4722	NA	N0	T2C	Tumor Free	23.8025	0:CENSORED	NA	No	NA	No	NA	1	Primary	Male	Matched	PRAD	Yes	No	University of Pittsburgh
prad_tcga_pan_can_atlas_2018	TCGA-EJ-A46I	TCGA-EJ-A46I-01	57	NA	NA	NA	-39	Prostate Cancer	PRAD	Prostate Adenocarcinoma	668	-21046	0	NA	1/24/13	0	AFR_ADMIX	NA	No	C61	2279175	C61.9	Yes	Yes	0.3214	0	8	No	PRAD	9B59ED95-E97F-4356-B976-E3FA0E9EEE02	NA	N0	T3A	Tumor Free	21.9614	0:CENSORED	NA	No	NA	No	-24	1	Primary	Male	Matched	PRAD	Yes	No	University of Pittsburgh
prad_tcga_pan_can_atlas_2018	TCGA-EJ-A65B	TCGA-EJ-A65B-01	55	NA	NA	3	NA	Prostate Cancer	PRAD	Prostate Adenocarcinoma	710	-20204	0	NA	37694	0	EUR	NA	No	C61	2321177	C61.9	Yes	Yes	0.301	0	34	No	PRAD	DF3362CB-0F6B-412E-8AF4-C5606526BE17	NA	N0	T3B	Tumor Free	23.3422	0:CENSORED	NA	No	NA	No	NA	1	Primary	Male	Matched	PRAD	Yes	No	University of Pittsburgh
prad_tcga_pan_can_atlas_2018	TCGA-EJ-A65D	TCGA-EJ-A65D-01	66	NA	NA	2	NA	Prostate Cancer	PRAD	Prostate Adenocarcinoma	393	-24297	0	NA	37755	0.1029	EUR	NA	No	C61	2410662	C61.9	Yes	Yes	0.314	0.01	35	No	PRAD	8E1FF72B-F1DB-4BF9-A8D3-F422E25A65E1	NA	N0	T3A	Tumor Free	12.9204	0:CENSORED	NA	No	NA	No	NA	1	Primary	Male	Matched	PRAD	Yes	No	University of Pittsburgh
prad_tcga_pan_can_atlas_2018	TCGA-EJ-A65E	TCGA-EJ-A65E-01	67	NA	NA	1	-21	Prostate Cancer	PRAD	Prostate Adenocarcinoma	417	-24558	0	NA	37755	0.0394	AFR	NA	No	C61	2321177	C61.9	Yes	Yes	0.3002	0.01	33	No	PRAD	37EC45FD-1C85-49CB-835E-FA7B2B8CE16F	NA	N0	T3B	Tumor Free	13.7094	0:CENSORED	NA	No	NA	No	-16	1	Primary	Male	Matched	PRAD	Yes	No	University of Pittsburgh
prad_tcga_pan_can_atlas_2018	TCGA-EJ-A65G	TCGA-EJ-A65G-01	57	NA	NA	0	-29	Prostate Cancer	PRAD	Prostate Adenocarcinoma	666	-20821	0	NA	37755	0	EUR	NA	No	C61	2279175	C61.9	Yes	Yes	0.3127	0	19	No	PRAD	8BFAC5B9-FA2B-4B6E-9537-E9D8A2F0D1DC	NA	N0	T2C	Tumor Free	21.8957	0:CENSORED	NA	No	NA	No	-24	1	Primary	Male	Matched	PRAD	Yes	No	University of Pittsburgh
prad_tcga_pan_can_atlas_2018	TCGA-EJ-A65J	TCGA-EJ-A65J-01	62	NA	NA	0	-15	Prostate Cancer	PRAD	Prostate Adenocarcinoma	451	-22904	0	NA	37725	0.078	EUR	NA	No	C61	2279175	C61.9	Yes	Yes	0.3196	0	31	No	PRAD	89C150CF-F60C-4F11-8F3E-384B0E0902F9	NA	N0	T3A	Tumor Free	14.8272	0:CENSORED	NA	Yes	NA	No	-22	1	Primary	Male	Matched	PRAD	Yes	No	University of Pittsburgh
prad_tcga_pan_can_atlas_2018	TCGA-EJ-A65M	TCGA-EJ-A65M-01	65	NA	NA	0	NA	Prostate Cancer	PRAD	Prostate Adenocarcinoma	230	-23767	0	NA	37725	0.075	AFR_ADMIX	NA	No	C61	2279175	C61.9	Yes	Yes	0.311	0	31	No	PRAD	D4FF9F1A-1D35-4AD6-9A36-059547081C7E	NA	N0	T2C	Tumor Free	7.56156	0:CENSORED	NA	No	NA	No	NA	1	Primary	Male	Matched	PRAD	Yes	No	University of Pittsburgh
prad_tcga_pan_can_atlas_2018	TCGA-EJ-A6RC	TCGA-EJ-A6RC-01	64	NA	NA	0	-31	Prostate Cancer	PRAD	Prostate Adenocarcinoma	873	-23598	0	NA	37725	0.0002	EUR	NA	No	C61	2279175	C61.9	Yes	Yes	0.331	0	21	No	PRAD	AAE0FCA8-99E9-4FDE-A2E9-B0EA500737F8	NA	N0	NA	Tumor Free	28.7011	0:CENSORED	NA	Yes	NA	No	-22	1	Primary	Male	Matched	PRAD	Yes	No	University of Pittsburgh
prad_tcga_pan_can_atlas_2018	TCGA-EJ-A7NF	TCGA-EJ-A7NF-01	56	NA	NA	0	-23	Prostate Cancer	PRAD	Prostate Adenocarcinoma	250	-20587	0	NA	37725	0.0162	EUR	NA	No	C61	2279175	C61.9	Yes	Yes	0.3275	0	13	No	PRAD	F4478172-7727-4680-9934-DA755AB1825C	NA	N0	T2C	Tumor Free	8.21909	0:CENSORED	NA	No	NA	No	-22	1	Primary	Male	Matched	PRAD	Yes	No	University of Pittsburgh
prad_tcga_pan_can_atlas_2018	TCGA-EJ-A7NG	TCGA-EJ-A7NG-01	64	NA	NA	0	-35	Prostate Cancer	PRAD	Prostate Adenocarcinoma	432	-23458	0	NA	37725	0	EUR	NA	No	C61	2279175	C61.9	Yes	Yes	0.3218	0	2	No	PRAD	607FD22B-F281-431B-848E-AE01E69567E2	NA	N0	T3A	Tumor Free	14.2026	0:CENSORED	NA	No	NA	No	-24	1	Primary	Male	Matched	PRAD	Yes	No	University of Pittsburgh
prad_tcga_pan_can_atlas_2018	TCGA-EJ-A7NH	TCGA-EJ-A7NH-01	56	NA	NA	4	-31	Prostate Cancer	PRAD	Prostate Adenocarcinoma	474	-20734	0	NA	37755	0.0822	EUR	NA	No	C61	2279175	C61.9	Yes	Yes	0.3335	0.05	19	No	PRAD	0D498226-E22A-44A4-9EF8-1DA8E83FA55B	NA	N0	T2C	Tumor Free	15.5834	0:CENSORED	NA	No	NA	No	-18	1	Primary	Male	Matched	PRAD	Yes	No	University of Pittsburgh
prad_tcga_pan_can_atlas_2018	TCGA-EJ-A7NJ	TCGA-EJ-A7NJ-01	59	NA	NA	0	-31	Prostate Cancer	PRAD	Prostate Adenocarcinoma	197	-21748	0	NA	37725	0	EUR	NA	No	C61	2279175	C61.9	Yes	Yes	0.3221	0	8	No	PRAD	F6743FF8-542E-4FDE-8FF2-4878FCABFFDA	NA	N0	T2C	Tumor Free	6.47664	0:CENSORED	NA	No	NA	No	-22	1	Primary	Male	Matched	PRAD	Yes	No	University of Pittsburgh
prad_tcga_pan_can_atlas_2018	TCGA-EJ-A7NK	TCGA-EJ-A7NK-01	58	NA	NA	0	-35	Prostate Cancer	PRAD	Prostate Adenocarcinoma	476	-21530	0	NA	37725	0.0001	EUR	NA	No	C61	2279175	C61.9	Yes	Yes	0.3182	0.04	4	No	PRAD	C362F6F9-4CE6-4659-8C36-4CD45C72FB03	NA	N0	T3A	Tumor Free	15.6491	0:CENSORED	NA	No	NA	No	-22	1	Primary	Male	Matched	PRAD	Yes	No	University of Pittsburgh
prad_tcga_pan_can_atlas_2018	TCGA-EJ-A7NM	TCGA-EJ-A7NM-01	64	NA	NA	1	-31	Prostate Cancer	PRAD	Prostate Adenocarcinoma	128	-23603	0	NA	37725	0.0738	EUR	NA	No	C61	2410662	C61.9	Yes	Yes	0.3229	0	45	No	PRAD	AA8B99FD-973F-465D-AE24-3421FE784687	NA	N1	T3B	Tumor Free	4.20817	0:CENSORED	NA	No	NA	No	-18	1	Primary	Male	Matched	PRAD	Yes	No	University of Pittsburgh
prad_tcga_pan_can_atlas_2018	TCGA-EJ-A8FN	TCGA-EJ-A8FN-01	58	NA	NA	2	-27	Prostate Cancer	PRAD	Prostate Adenocarcinoma	329	-21506	0	NA	3/24/14	0.0836	EUR	NA	No	C61	2279175	C61.9	Yes	Yes	0.3157	0	32	No	PRAD	EA770D22-2CBA-465C-9555-E0877DCECB9F	NA	N0	T2C	Tumor Free	10.8163	0:CENSORED	NA	No	NA	No	-24	1	Primary	Male	Matched	PRAD	Yes	No	University of Pittsburgh
prad_tcga_pan_can_atlas_2018	TCGA-EJ-A8FO	TCGA-EJ-A8FO-01	51	NA	NA	0	NA	Prostate Cancer	PRAD	Prostate Adenocarcinoma	282	-18875	0	NA	3/24/14	0	EUR	NA	No	C61	2410662	C61.9	Yes	No	0.3206	0	15	No	PRAD	B751083D-BE6D-45DA-BE97-A6D41D8EBE97	NA	N0	T3A	Tumor Free	9.27113	0:CENSORED	NA	No	NA	No	NA	1	Primary	Male	Matched	NA	Yes	No	University of Pittsburgh
prad_tcga_pan_can_atlas_2018	TCGA-EJ-A8FU	TCGA-EJ-A8FU-01	64	NA	NA	0	-31	Prostate Cancer	PRAD	Prostate Adenocarcinoma	138	-23472	0	NA	3/24/14	0	EUR	NA	No	C61	2279175	C61.9	Yes	Yes	0.3166	0	8	No	PRAD	23E56E08-E11D-4E83-88A8-1254675B3AF8	NA	N0	T3A	Tumor Free	4.53694	0:CENSORED	NA	No	NA	No	-24	1	Primary	Male	Matched	PRAD	Yes	No	University of Pittsburgh
prad_tcga_pan_can_atlas_2018	TCGA-EJ-AB20	TCGA-EJ-AB20-01	61	NA	NA	2	NA	Prostate Cancer	PRAD	Prostate Adenocarcinoma	131	-22626	0	NA	6/23/14	0.0543	EUR	NA	No	C61	2279175	C61.9	Yes	Yes	0.3281	0.06	13	No	PRAD	743FFC51-D613-407F-B040-E99969C31802	NA	N0	T2C	Tumor Free	4.3068	0:CENSORED	NA	No	NA	No	NA	1	Primary	Male	Matched	PRAD	Yes	No	University of Pittsburgh
prad_tcga_pan_can_atlas_2018	TCGA-EJ-AB27	TCGA-EJ-AB27-01	51	NA	NA	1	NA	Prostate Cancer	PRAD	Prostate Adenocarcinoma	145	-18648	0	NA	6/24/14	0.0001	AFR	NA	No	C61	2279175	C61.9	Yes	Yes	0.3237	0	15	No	PRAD	B7B61392-C085-4E28-892F-E9B6FE6ECE41	NA	N0	T2C	Tumor Free	4.76707	0:CENSORED	NA	No	NA	No	NA	1	Primary	Male	Matched	PRAD	Yes	No	University of Pittsburgh
prad_tcga_pan_can_atlas_2018	TCGA-FC-7708	TCGA-FC-7708-01	52	NA	NA	1	-27	Prostate Cancer	PRAD	Prostate Adenocarcinoma	864	-19144	0	Not Hispanic Or Latino	2/17/12	0.0483	EAS	NA	No	C61	2428924	C61.9	Yes	Yes	0.3334	0	26	No	PRAD	208a75b3-407c-4c5a-8938-3691547b6887	NA	N0	T3A	Tumor Free	28.4052	0:CENSORED	NA	No	Asian	No	-20	1	Primary	Male	Matched	PRAD	Yes	No	Asterand
prad_tcga_pan_can_atlas_2018	TCGA-FC-7961	TCGA-FC-7961-01	62	NA	NA	11	-15	Prostate Cancer	PRAD	Prostate Adenocarcinoma	469	-22888	0	Not Hispanic Or Latino	3/16/12	0.2165	EUR	NA	No	C61	2428924	C61.9	Yes	Yes	0.3182	0.95	44	No	PRAD	a8d81122-3f2a-43f4-bdc1-479cab37a19d	NA	N0	T3A	Tumor Free	15.419	0:CENSORED	NA	No	White	No	-12	1	Primary	Male	Matched	PRAD	Yes	No	Asterand
prad_tcga_pan_can_atlas_2018	TCGA-FC-A4JI	TCGA-FC-A4JI-01	70	NA	NA	16	11	Prostate Cancer	PRAD	Prostate Adenocarcinoma	877	-25931	0	NA	37573	0.4645	EAS	NA	No	C61	2279175	C61.9	Yes	Yes	0.3483	0.02	26	No	PRAD	30F623A3-DAE7-41DA-AB10-8786D094209E	NA	NA	T3A	Tumor Free	28.8326	0:CENSORED	NA	No	NA	Yes	12	1	Primary	Male	Matched	PRAD	Yes	No	Asterand
prad_tcga_pan_can_atlas_2018	TCGA-FC-A66V	TCGA-FC-A66V-01	74	NA	NA	0	NA	Prostate Cancer	PRAD	Prostate Adenocarcinoma	524	-27282	0	NA	39429	0	EUR	NA	No	C61	2279175	C61.9	Yes	Yes	0.3117	0	NA	No	PRAD	7466D120-6A6E-40A0-96D3-4979816D6278	NA	N0	T3B	Tumor Free	17.2272	0:CENSORED	NA	No	NA	No	NA	1	Primary	Male	Matched	PRAD	Yes	No	Asterand
prad_tcga_pan_can_atlas_2018	TCGA-FC-A6HD	TCGA-FC-A6HD-01	77	NA	NA	0	NA	Prostate Cancer	PRAD	Prostate Adenocarcinoma	789	-28197	0	NA	10/17/13	0.0101	EUR	NA	No	C61	2279175	C61.9	Yes	Yes	0.3288	0	25	No	PRAD	F97FED28-FDF3-4C82-8B6D-1015848B80DC	NA	N0	T3A	NA	25.9394	0:CENSORED	NA	No	NA	No	NA	1	Primary	Male	Matched	PRAD	Yes	No	Asterand
prad_tcga_pan_can_atlas_2018	TCGA-FC-A8O0	TCGA-FC-A8O0-01	68	NA	NA	0	-37	Prostate Cancer	PRAD	Prostate Adenocarcinoma	616	-25115	0	NA	2/27/14	0.0001	EUR	NA	No	C61	2279175	C61.9	Yes	Yes	0.3192	0	14	No	PRAD	7EEA6FD7-733C-44EB-B4B7-50BB3A2628A0	NA	N0	T3A	Tumor Free	20.2518	0:CENSORED	NA	No	NA	NA	-24	1	Primary	Male	Matched	PRAD	Yes	No	Asterand
prad_tcga_pan_can_atlas_2018	TCGA-G9-6329	TCGA-G9-6329-01	67	NA	NA	4	-23	Prostate Cancer	PRAD	Prostate Adenocarcinoma	1266	-24797	0	Not Hispanic Or Latino	3/20/12	0.0115	EUR	NA	No	C61	2428924	C61.9	Yes	Yes	0.2856	0	24	No	PRAD	a08fd0a6-a89a-4adb-b641-d4c1238abb71	NA	NA	T2C	Tumor Free	41.6215	0:CENSORED	NA	No	White	No	-20	1	Primary	Male	Matched	PRAD	No	Yes	Roswell Park
prad_tcga_pan_can_atlas_2018	TCGA-G9-6333	TCGA-G9-6333-01	66	NA	NA	1	-21	Prostate Cancer	PRAD	Prostate Adenocarcinoma	2465	-24249	0	Not Hispanic Or Latino	3/19/12	0.0463	EUR	NA	No	C61	2428924	C61.9	Yes	Yes	0.2902	0	30	No	PRAD	64bf32c9-9466-404a-a147-e7a0b9e91e34	NA	N0	T2C	Tumor Free	81.0402	0:CENSORED	NA	No	White	No	-22	1	Primary	Male	Matched	PRAD	No	Yes	Roswell Park
prad_tcga_pan_can_atlas_2018	TCGA-G9-6336	TCGA-G9-6336-01	57	NA	NA	NA	-23	Prostate Cancer	PRAD	Prostate Adenocarcinoma	2068	-20851	0	Not Hispanic Or Latino	3/19/12	0.0001	EUR	NA	No	C61	2428924	C61.9	Yes	Yes	0.2877	0	15	No	PRAD	59207bcd-f127-481f-b576-8716da7d7d97	NA	N0	NA	Tumor Free	67.9883	0:CENSORED	NA	No	White	No	-22	1	Primary	Male	Matched	PRAD	No	Yes	Roswell Park
prad_tcga_pan_can_atlas_2018	TCGA-G9-6338	TCGA-G9-6338-01	61	NA	NA	0	NA	Prostate Cancer	PRAD	Prostate Adenocarcinoma	2028	-22360	0	Not Hispanic Or Latino	3/16/12	0.1109	EUR	NA	No	C61	2428924	C61.9	Yes	Yes	0.2993	0	39	No	PRAD	2c48b1bf-4e49-4869-874b-f08787fa04b5	NA	N0	T3A	With Tumor	66.6732	0:CENSORED	NA	No	White	No	NA	1	Primary	Male	Matched	PRAD	No	Yes	Roswell Park
prad_tcga_pan_can_atlas_2018	TCGA-G9-6342	TCGA-G9-6342-01	61	NA	NA	1	-27	Prostate Cancer	PRAD	Prostate Adenocarcinoma	1696	-22472	0	Not Hispanic Or Latino	3/16/12	0.0524	EUR	NA	No	C61	2428924	C61.9	Yes	Yes	0.2949	0	52	No	PRAD	00e41e6a-9fe7-44f9-978b-7b05b179506a	NA	NA	T3A	Tumor Free	55.7583	0:CENSORED	NA	No	White	No	-20	1	Primary	Male	Matched	PRAD	No	Yes	Roswell Park
prad_tcga_pan_can_atlas_2018	TCGA-G9-6343	TCGA-G9-6343-01	62	NA	NA	1	NA	Prostate Cancer	PRAD	Prostate Adenocarcinoma	2450	-22843	0	Not Hispanic Or Latino	3/16/12	0.0142	EUR	NA	No	C61	2428924	C61.9	Yes	Yes	0.2931	0	26	NA	PRAD	36b87d12-9f96-460f-a3b5-a4c08cbf5b07	NA	NA	T2C	Tumor Free	80.5471	0:CENSORED	NA	No	White	No	NA	1	Primary	Male	Matched	PRAD	No	Yes	Roswell Park
prad_tcga_pan_can_atlas_2018	TCGA-G9-6347	TCGA-G9-6347-01	59	NA	NA	0	NA	Prostate Cancer	PRAD	Prostate Adenocarcinoma	2089	-21721	0	NA	10/29/13	0.0001	EUR	NA	No	C61	2279175	C61.9	Yes	Yes	0.3085	0.03	14	No	PRAD	b5268f49-2710-4d17-a78b-4a05412e8375	NA	NA	T2C	Tumor Free	68.6787	0:CENSORED	NA	No	NA	No	NA	1	Primary	Male	Matched	PRAD	No	Yes	Roswell Park
prad_tcga_pan_can_atlas_2018	TCGA-G9-6348	TCGA-G9-6348-01	68	NA	NA	1	-9	Prostate Cancer	PRAD	Prostate Adenocarcinoma	1515	-24936	0	Not Hispanic Or Latino	3/15/12	0.082	EUR	NA	No	C61	2428924	C61.9	Yes	Yes	0.2995	0	34	No	PRAD	8ad78c4f-c84c-4f9e-88c9-42a05eb65498	NA	N0	T2C	Tumor Free	49.8077	0:CENSORED	NA	No	White	No	-22	1	Primary	Male	Matched	PRAD	No	Yes	Roswell Park
prad_tcga_pan_can_atlas_2018	TCGA-G9-6351	TCGA-G9-6351-01	51	NA	NA	0	-31	Prostate Cancer	PRAD	Prostate Adenocarcinoma	2048	-18723	0	Not Hispanic Or Latino	3/14/12	0.0335	EUR	NA	No	C61	2428924	C61.9	Yes	Yes	0.2905	0.01	75	No	PRAD	f59b9c65-46e8-4cc3-aa71-8844f6c2273c	NA	NA	T2C	Tumor Free	67.3308	0:CENSORED	NA	No	White	Yes	-18	1	Primary	Male	Matched	PRAD	No	Yes	Roswell Park
prad_tcga_pan_can_atlas_2018	TCGA-G9-6353	TCGA-G9-6353-01	58	NA	NA	0	-27	Prostate Cancer	PRAD	Prostate Adenocarcinoma	1542	-21221	0	Not Hispanic Or Latino	3/14/12	0	EUR	NA	No	C61	2428924	C61.9	Yes	Yes	0.2785	0	5	No	PRAD	bcc94953-ce79-428e-99c1-632e42c1b9bc	NA	NA	T3A	Tumor Free	50.6953	0:CENSORED	NA	No	White	No	-20	1	Primary	Male	Matched	PRAD	No	Yes	Roswell Park
prad_tcga_pan_can_atlas_2018	TCGA-G9-6354	TCGA-G9-6354-01	55	NA	NA	3	NA	Prostate Cancer	PRAD	Prostate Adenocarcinoma	2066	-20403	0	NA	10/29/13	0.0579	EAS	NA	No	C61	2428924	C61.9	Yes	Yes	0.3244	0	22	No	PRAD	6bbbe263-3632-4567-912c-95bc9940a1dd	NA	NA	T2B	Tumor Free	67.9225	0:CENSORED	NA	No	NA	No	NA	1	Primary	Male	Matched	PRAD	No	Yes	Roswell Park
prad_tcga_pan_can_atlas_2018	TCGA-G9-6356	TCGA-G9-6356-01	60	NA	NA	2	-37	Prostate Cancer	PRAD	Prostate Adenocarcinoma	1434	-22010	0	Not Hispanic Or Latino	3/14/12	0.0021	EUR	NA	No	C61	2428924	C61.9	Yes	Yes	0.2889	0	23	No	PRAD	1d7ffbe7-6139-412b-8739-8082a63a2b33	NA	N0	T3B	Tumor Free	47.1447	0:CENSORED	NA	No	White	No	-22	1	Primary	Male	Matched	PRAD	No	Yes	Roswell Park
prad_tcga_pan_can_atlas_2018	TCGA-G9-6361	TCGA-G9-6361-01	61	NA	NA	1	-33	Prostate Cancer	PRAD	Prostate Adenocarcinoma	1415	-22565	0	Not Hispanic Or Latino	3/13/12	0.0515	EUR	NA	No	C61	2428924	C61.9	Yes	Yes	0.2999	0	32	No	PRAD	71d14304-ccb0-4a4c-b935-8c014ca75fd0	NA	N0	T3A	Tumor Free	46.52	0:CENSORED	NA	No	White	No	-22	1	Primary	Male	Matched	PRAD	No	Yes	Roswell Park
prad_tcga_pan_can_atlas_2018	TCGA-G9-6363	TCGA-G9-6363-01	64	NA	NA	1	-13	Prostate Cancer	PRAD	Prostate Adenocarcinoma	1378	-23480	0	Not Hispanic Or Latino	37876	0.0845	EUR	NA	No	C61	2428924	C61.9	Yes	Yes	0.2953	0	44	No	PRAD	b5b3871c-078c-46a7-ac50-ef916d4a6781	NA	N0	T4	Tumor Free	45.3036	0:CENSORED	NA	No	White	No	-12	1	Primary	Male	Matched	PRAD	No	Yes	Roswell Park
prad_tcga_pan_can_atlas_2018	TCGA-G9-6364	TCGA-G9-6364-01	72	NA	NA	2	-27	Prostate Cancer	PRAD	Prostate Adenocarcinoma	1198	-26603	0	Not Hispanic Or Latino	37876	0.0368	EUR	NA	No	C61	2428924	C61.9	Yes	Yes	0.2914	0	21	No	PRAD	f8d8b417-5945-42a5-850a-fbc04b4f0e61	NA	N0	T3A	Tumor Free	39.3859	0:CENSORED	NA	Yes	White	No	-20	1	Primary	Male	Matched	PRAD	No	Yes	Roswell Park
prad_tcga_pan_can_atlas_2018	TCGA-G9-6365	TCGA-G9-6365-01	71	NA	NA	0	-29	Prostate Cancer	PRAD	Prostate Adenocarcinoma	1363	-26207	0	Not Hispanic Or Latino	37876	0.0142	EUR	NA	No	C61	2428924	C61.9	Yes	Yes	0.2934	0	24	No	PRAD	6845076e-e940-4437-8618-81db4a447544	NA	N0	T4	Tumor Free	44.8105	0:CENSORED	NA	No	White	No	-22	1	Primary	Male	Matched	PRAD	No	Yes	Roswell Park
prad_tcga_pan_can_atlas_2018	TCGA-G9-6366	TCGA-G9-6366-01	61	NA	NA	1	-21	Prostate Cancer	PRAD	Prostate Adenocarcinoma	1947	-22428	0	Not Hispanic Or Latino	37845	0.1159	EUR	NA	No	C61	2428924	C61.9	Yes	Yes	0.3314	0.12	28	NA	PRAD	df3abb97-c790-4ff6-a726-6645b3058d72	NA	NA	T3B	NA	64.0103	0:CENSORED	NA	No	White	NA	-24	1	Primary	Male	Matched	PRAD	No	Yes	Roswell Park
prad_tcga_pan_can_atlas_2018	TCGA-G9-6369	TCGA-G9-6369-01	55	NA	NA	1	NA	Prostate Cancer	PRAD	Prostate Adenocarcinoma	1215	-20238	0	Not Hispanic Or Latino	37814	0.0878	EUR	NA	No	C61	2428924	C61.9	Yes	Yes	0.2823	0	31	No	PRAD	e0ff90e5-e6c3-4fb5-9512-6f09a891378b	NA	N0	T2C	Tumor Free	39.9448	0:CENSORED	NA	No	White	No	NA	1	Primary	Male	Matched	PRAD	No	Yes	Roswell Park
prad_tcga_pan_can_atlas_2018	TCGA-G9-6370	TCGA-G9-6370-01	52	NA	NA	0	-35	Prostate Cancer	PRAD	Prostate Adenocarcinoma	1156	-19149	0	Not Hispanic Or Latino	37814	0	EUR	NA	No	C61	2428924	C61.9	Yes	Yes	0.2935	0	1	No	PRAD	f947b0bc-bdac-44e8-b5b9-ffae4147740a	NA	N0	T3B	Tumor Free	38.0051	0:CENSORED	NA	No	White	No	-18	1	Primary	Male	Matched	PRAD	No	Yes	Roswell Park
prad_tcga_pan_can_atlas_2018	TCGA-G9-6371	TCGA-G9-6371-01	58	NA	NA	3	-27	Prostate Cancer	PRAD	Prostate Adenocarcinoma	1226	-21365	0	Not Hispanic Or Latino	37784	0.0138	EUR	NA	No	C61	2428924	C61.9	Yes	Yes	0.3089	0	27	No	PRAD	d5c43a14-21ab-4178-ae33-2d8b7baa256f	NA	NA	T2C	Tumor Free	40.3064	0:CENSORED	NA	No	White	No	-20	1	Primary	Male	Matched	PRAD	No	Yes	Roswell Park
prad_tcga_pan_can_atlas_2018	TCGA-G9-6373	TCGA-G9-6373-01	68	NA	NA	7	NA	Prostate Cancer	PRAD	Prostate Adenocarcinoma	811	-24887	0	Not Hispanic Or Latino	37784	0.1457	EUR	NA	No	C61	2428924	C61.9	Yes	Yes	0.3311	0.06	21	No	PRAD	c3a509c6-35a6-4d17-a9fd-0aa8884b33a0	NA	NA	T3A	Tumor Free	26.6627	0:CENSORED	NA	No	White	No	NA	1	Primary	Male	Matched	PRAD	No	Yes	Roswell Park
prad_tcga_pan_can_atlas_2018	TCGA-G9-6377	TCGA-G9-6377-01	61	NA	NA	3	-11	Prostate Cancer	PRAD	Prostate Adenocarcinoma	958	-22419	0	Not Hispanic Or Latino	37753	0.1123	EUR	NA	No	C61	2428924	C61.9	Yes	Yes	0.2984	0	47	No	PRAD	007f9081-5093-4323-b4f8-cd510bf20705	NA	N0	T2C	Tumor Free	31.4955	0:CENSORED	NA	No	White	No	-24	1	Primary	Male	Matched	PRAD	No	Yes	Roswell Park
prad_tcga_pan_can_atlas_2018	TCGA-G9-6378	TCGA-G9-6378-01	54	NA	NA	2	-25	Prostate Cancer	PRAD	Prostate Adenocarcinoma	1155	-19879	0	Not Hispanic Or Latino	37753	0.0009	AFR	NA	No	C61	2428924	C61.9	Yes	Yes	0.2901	0	22	No	PRAD	12f225d0-cbff-44eb-9183-bacc7f33b090	NA	NA	T2C	Tumor Free	37.9722	0:CENSORED	NA	No	Black or African American	No	-22	1	Primary	Male	Matched	PRAD	No	Yes	Roswell Park
prad_tcga_pan_can_atlas_2018	TCGA-G9-6379	TCGA-G9-6379-01	68	NA	NA	2	NA	Prostate Cancer	PRAD	Prostate Adenocarcinoma	1778	-25126	0	NA	10/29/13	0.0722	EUR	NA	No	C61	2428924	C61.9	Yes	Yes	0.2984	0.01	23	No	PRAD	d33074f0-5f88-4995-9439-76068a9f4836	NA	N0	T3B	Tumor Free	58.4542	0:CENSORED	NA	No	NA	No	NA	1	Primary	Male	Matched	PRAD	No	Yes	Roswell Park
prad_tcga_pan_can_atlas_2018	TCGA-G9-6384	TCGA-G9-6384-01	53	NA	NA	1	-33	Prostate Cancer	PRAD	Prostate Adenocarcinoma	765	-19620	0	Not Hispanic Or Latino	37664	0.0537	EUR	NA	No	C61	2428924	C61.9	Yes	Yes	0.3033	0	23	No	PRAD	a279d5aa-51f7-4e75-9e14-b206b97ec4bd	NA	N0	T3A	Tumor Free	25.1504	0:CENSORED	NA	No	White	No	-18	1	Primary	Male	Matched	PRAD	No	Yes	Roswell Park
prad_tcga_pan_can_atlas_2018	TCGA-G9-6385	TCGA-G9-6385-01	66	NA	NA	0	-37	Prostate Cancer	PRAD	Prostate Adenocarcinoma	830	-24399	0	Not Hispanic Or Latino	37664	0	EUR	NA	No	C61	2428924	C61.9	Yes	Yes	0.2929	0	9	No	PRAD	e82a04cf-e81e-43c6-9cd9-0e29fa0f00ae	NA	NA	T2C	Tumor Free	27.2874	0:CENSORED	NA	No	White	No	-18	1	Primary	Male	Matched	PRAD	No	Yes	Roswell Park
prad_tcga_pan_can_atlas_2018	TCGA-G9-6496	TCGA-G9-6496-01	61	NA	NA	1	NA	Prostate Cancer	PRAD	Prostate Adenocarcinoma	1726	-22602	0	Not Hispanic Or Latino	3/21/12	0.0874	EUR	NA	No	C61	2428924	C61.9	Yes	Yes	0.2946	0.04	33	No	PRAD	ce2b7e17-424e-4954-8a68-19d7f98d2e7e	NA	N0	T2C	Tumor Free	56.7446	0:CENSORED	NA	No	White	No	NA	1	Primary	Male	Matched	PRAD	No	Yes	Roswell Park
prad_tcga_pan_can_atlas_2018	TCGA-G9-6499	TCGA-G9-6499-01	66	NA	NA	20	-13	Prostate Cancer	PRAD	Prostate Adenocarcinoma	1543	-24388	0	Not Hispanic Or Latino	3/20/12	0.2884	EUR	NA	No	C61	2428924	C61.9	Yes	Yes	0.2846	0.04	32	No	PRAD	acd5ceef-c5cf-4e95-9394-c50fdbc70c8d	NA	N0	T3A	Tumor Free	50.7282	0:CENSORED	NA	No	White	No	-24	1	Primary	Male	Matched	PRAD	No	Yes	Roswell Park
prad_tcga_pan_can_atlas_2018	TCGA-G9-7509	TCGA-G9-7509-01	48	NA	NA	0	NA	Prostate Cancer	PRAD	Prostate Adenocarcinoma	1610	-17538	0	NA	5/14/14	0.0096	AFR	NA	No	C61	2428924	C61.9	Yes	Yes	0.3225	0	20	No	PRAD	7d0c6960-710f-42c7-889e-c3a7d4a30b3c	NA	NA	T2C	Tumor Free	52.9309	0:CENSORED	NA	No	NA	No	NA	1	Primary	Male	Matched	PRAD	No	Yes	Roswell Park
prad_tcga_pan_can_atlas_2018	TCGA-G9-7510	TCGA-G9-7510-01	66	NA	NA	4	-17	Prostate Cancer	PRAD	Prostate Adenocarcinoma	1185	-24187	0	NA	5/31/12	0.0311	EUR	NA	No	C61	2428924	C61.9	Yes	Yes	0.3182	0	34	No	PRAD	f211f7a9-cf3b-432c-9ea0-1172cce14e9d	NA	N0	T3A	Tumor Free	38.9585	0:CENSORED	NA	No	NA	No	-18	1	Primary	Male	Matched	PRAD	No	Yes	Roswell Park
prad_tcga_pan_can_atlas_2018	TCGA-G9-7519	TCGA-G9-7519-01	58	NA	NA	1	-15	Prostate Cancer	PRAD	Prostate Adenocarcinoma	849	-21276	0	NA	5/31/12	0.0001	EUR	NA	No	C61	2428924	C61.9	Yes	Yes	0.3314	0	33	No	PRAD	0f01ec33-00a8-4188-a8f0-e90d46ad9bc7	NA	NA	T2C	Tumor Free	27.912	0:CENSORED	NA	No	NA	No	-20	1	Primary	Male	Matched	PRAD	No	Yes	Roswell Park
prad_tcga_pan_can_atlas_2018	TCGA-G9-7522	TCGA-G9-7522-01	49	NA	NA	0	-21	Prostate Cancer	PRAD	Prostate Adenocarcinoma	1078	-18033	0	NA	5/31/12	0.0051	EUR	NA	No	C61	2428924	C61.9	Yes	Yes	0.3325	0	8	No	PRAD	87959988-bb25-47ee-afc1-9af92592bbe7	NA	N0	T2C	Tumor Free	35.4407	0:CENSORED	NA	No	NA	No	-20	1	Primary	Male	Matched	PRAD	No	Yes	Roswell Park
prad_tcga_pan_can_atlas_2018	TCGA-G9-7523	TCGA-G9-7523-01	44	NA	NA	7	-19	Prostate Cancer	PRAD	Prostate Adenocarcinoma	857	-16269	0	NA	5/31/12	0.0001	AFR	NA	No	C61	2428924	C61.9	Yes	Yes	0.3357	0	12	No	PRAD	93e78f4c-e74b-4675-8d2c-d641fa25d8f2	NA	N0	T3A	Tumor Free	28.175	0:CENSORED	NA	No	NA	No	-20	1	Primary	Male	Matched	PRAD	No	Yes	Roswell Park
prad_tcga_pan_can_atlas_2018	TCGA-G9-7525	TCGA-G9-7525-01	64	NA	NA	1	NA	Prostate Cancer	PRAD	Prostate Adenocarcinoma	994	-23481	0	NA	5/31/12	0.0583	EUR	NA	No	C61	2428924	C61.9	Yes	Yes	0.3311	0	33	No	PRAD	f4e17ba1-f14f-480e-8fe3-415909fc320a	NA	N0	T2C	Tumor Free	32.6791	0:CENSORED	NA	No	NA	No	NA	1	Primary	Male	Matched	PRAD	No	Yes	Roswell Park
prad_tcga_pan_can_atlas_2018	TCGA-H9-7775	TCGA-H9-7775-01	68	NA	NA	1	-35	Prostate Cancer	PRAD	Prostate Adenocarcinoma	185	-24898	0	Not Hispanic Or Latino	37480	0.0311	EUR	NA	No	C61	2428924	C61.9	Yes	Yes	0.3632	0.07	26	No	PRAD	ecade538-f882-4f29-a363-7acb89fd0576	NA	NA	T2C	NA	6.08213	0:CENSORED	NA	No	White	No	-20	1	Primary	Male	Matched	PRAD	Yes	No	ABS - IUPUI
prad_tcga_pan_can_atlas_2018	TCGA-H9-A6BX	TCGA-H9-A6BX-01	60	NA	NA	0	NA	Prostate Cancer	PRAD	Prostate Adenocarcinoma	941	-22039	0	NA	11/26/13	0	EUR	NA	No	C61	2279175	C61.9	Yes	Yes	0.3129	0	5	No	PRAD	3BA3D23D-67E2-4F38-9951-F5CFA1131F9F	NA	NA	T2C	Tumor Free	30.9366	0:CENSORED	NA	No	NA	No	NA	1	Primary	Male	Matched	PRAD	Yes	No	ABS - IUPUI
prad_tcga_pan_can_atlas_2018	TCGA-HC-7075	TCGA-HC-7075-01	63	NA	NA	0	-33	Prostate Cancer	PRAD	Prostate Adenocarcinoma	601	NA	0	Not Hispanic Or Latino	3/29/12	0.0058	EUR	NA	No	C61	2428924	C61.9	Yes	Yes	0.2898	0	30	No	PRAD	5dd69c3e-9a3d-450c-9f10-10b4d6daeeba	NA	NA	T2A	Tumor Free	19.7587	0:CENSORED	NA	No	White	No	-18	1	Primary	Male	Matched	PRAD	No	Yes	International Genomics Consortium
prad_tcga_pan_can_atlas_2018	TCGA-HC-7077	TCGA-HC-7077-01	64	NA	NA	2	-27	Prostate Cancer	PRAD	Prostate Adenocarcinoma	2115	-23636	0	Not Hispanic Or Latino	38242	0.0626	AFR	NA	No	C61	2428924	C61.9	Yes	Yes	0.2945	0.01	48	No	PRAD	92252560-5984-41f6-a4b5-a3aa8654c0c8	NA	NA	T3A	Tumor Free	69.5335	0:CENSORED	NA	No	Black or African American	No	-18	1	Primary	Male	Matched	PRAD	No	Yes	International Genomics Consortium
prad_tcga_pan_can_atlas_2018	TCGA-HC-7078	TCGA-HC-7078-01	69	NA	NA	6	-27	Prostate Cancer	PRAD	Prostate Adenocarcinoma	1985	-25402	0	Not Hispanic Or Latino	38272	0.2282	EUR	NA	No	C61	2428924	C61.9	Yes	Yes	0.3139	0	30	No	PRAD	9f802576-1e98-496c-bda4-4b1dd2e411c8	NA	N0	T3A	Tumor Free	65.2596	0:CENSORED	NA	No	White	No	-18	1	Primary	Male	Matched	PRAD	No	Yes	International Genomics Consortium
prad_tcga_pan_can_atlas_2018	TCGA-HC-7080	TCGA-HC-7080-01	66	NA	NA	0	-27	Prostate Cancer	PRAD	Prostate Adenocarcinoma	1106	-24243	0	Not Hispanic Or Latino	38242	0.1135	EUR	NA	No	C61	2428924	C61.9	Yes	Yes	0.2875	0.05	32	Yes	PRAD	fd50ff41-ec9d-4db1-a673-36ba0ca1eac8	NA	N0	T2A	Tumor Free	29.3915	1:PROGRESSION	NA	No	White	No	-20	1	Primary	Male	Matched	PRAD	No	Yes	International Genomics Consortium
prad_tcga_pan_can_atlas_2018	TCGA-HC-7209	TCGA-HC-7209-01	60	NA	NA	0	-33	Prostate Cancer	PRAD	Prostate Adenocarcinoma	440	-22129	0	Not Hispanic Or Latino	38272	0.0422	EUR	NA	No	C61	2428924	C61.9	Yes	Yes	0.3354	0	15	No	PRAD	582d1177-73b0-4a9c-8505-70d6b402bd01	NA	N0	T2C	Tumor Free	14.4656	0:CENSORED	NA	No	White	No	-14	1	Primary	Male	Matched	PRAD	Yes	No	International Genomics Consortium
prad_tcga_pan_can_atlas_2018	TCGA-HC-7210	TCGA-HC-7210-01	74	NA	NA	0	-21	Prostate Cancer	PRAD	Prostate Adenocarcinoma	868	-27343	0	Not Hispanic Or Latino	38272	0.0743	EUR	NA	No	C61	2428924	C61.9	Yes	Yes	0.3196	0	28	No	PRAD	6a5af80e-07ad-4cd3-aaab-5db1090835d9	NA	N0	T2A	Tumor Free	28.5367	0:CENSORED	NA	No	White	No	-20	1	Primary	Male	Matched	PRAD	Yes	No	International Genomics Consortium
prad_tcga_pan_can_atlas_2018	TCGA-HC-7211	TCGA-HC-7211-01	62	NA	NA	2	-33	Prostate Cancer	PRAD	Prostate Adenocarcinoma	1221	-22768	0	Not Hispanic Or Latino	38303	0.0483	EUR	NA	No	C61	2428924	C61.9	Yes	Yes	0.3293	0.6	21	No	PRAD	ec3870c9-4930-4af7-b2eb-1e16c9ec9f14	NA	N0	T2C	Tumor Free	40.142	0:CENSORED	NA	No	White	No	-22	1	Primary	Male	Matched	PRAD	No	Yes	International Genomics Consortium
prad_tcga_pan_can_atlas_2018	TCGA-HC-7212	TCGA-HC-7212-01	56	NA	NA	0	-33	Prostate Cancer	PRAD	Prostate Adenocarcinoma	870	-20576	0	Not Hispanic Or Latino	38303	0.0854	EUR	NA	No	C61	2428924	C61.9	Yes	Yes	0.3495	0	31	Yes	PRAD	907b64d6-a26a-4092-a247-ac9af444d1c7	NA	N0	T2A	NA	28.6024	0:CENSORED	NA	No	White	NA	-22	1	Primary	Male	Matched	PRAD	Yes	No	International Genomics Consortium
prad_tcga_pan_can_atlas_2018	TCGA-HC-7230	TCGA-HC-7230-01	50	NA	NA	2	-29	Prostate Cancer	PRAD	Prostate Adenocarcinoma	1001	-18577	0	Not Hispanic Or Latino	40340	0.0527	EUR	NA	No	C61	2428924	C61.9	Yes	Yes	0.3156	0.07	23	No	PRAD	03c66cf8-bc68-4ee1-a322-689a29b72262	NA	N0	T2C	Tumor Free	32.9092	0:CENSORED	NA	No	White	No	-16	1	Primary	Male	Matched	PRAD	Yes	No	International Genomics Consortium
prad_tcga_pan_can_atlas_2018	TCGA-HC-7231	TCGA-HC-7231-01	66	NA	NA	0	-37	Prostate Cancer	PRAD	Prostate Adenocarcinoma	939	-24278	0	NA	40340	0.047	EUR	NA	No	C61	2428924	C61.9	Yes	Yes	0.3442	0	33	No	PRAD	b182bda9-3d9f-4958-96eb-bd6cc441830c	NA	NA	T2C	Tumor Free	30.8709	0:CENSORED	NA	No	White	No	-14	1	Primary	Male	Matched	PRAD	Yes	No	International Genomics Consortium
prad_tcga_pan_can_atlas_2018	TCGA-HC-7233	TCGA-HC-7233-01	73	NA	NA	0	-31	Prostate Cancer	PRAD	Prostate Adenocarcinoma	1355	NA	0	NA	38303	0.0009	EUR	NA	No	C61	2428924	C61.9	Yes	Yes	0.3436	0.05	29	No	PRAD	e2b33861-2247-413f-b2e5-9be3b604666c	NA	N0	T2A	With Tumor	44.5475	0:CENSORED	NA	Yes	White	No	-20	1	Primary	Male	Matched	PRAD	No	Yes	International Genomics Consortium
prad_tcga_pan_can_atlas_2018	TCGA-HC-7736	TCGA-HC-7736-01	59	NA	NA	1	-31	Prostate Cancer	PRAD	Prostate Adenocarcinoma	1103	-21703	0	Not Hispanic Or Latino	38303	0.1245	EUR	NA	No	C61	2428924	C61.9	Yes	Yes	0.3035	0	19	No	PRAD	922e5166-85f5-4365-9c09-f8bdc1722da6	NA	N0	T2C	Tumor Free	36.2626	0:CENSORED	NA	No	White	No	-18	1	Primary	Male	Matched	PRAD	No	Yes	International Genomics Consortium
prad_tcga_pan_can_atlas_2018	TCGA-HC-7737	TCGA-HC-7737-01	55	NA	NA	1	-25	Prostate Cancer	PRAD	Prostate Adenocarcinoma	1090	-20122	0	NA	38303	0.0001	AFR	NA	No	C61	2428924	C61.9	Yes	Yes	0.326	0.09	18	No	PRAD	73f875cb-bcfc-43ba-ab97-4e94caf836d4	NA	N1	T2C	Tumor Free	35.8352	0:CENSORED	NA	No	Black or African American	No	-22	1	Primary	Male	Matched	PRAD	No	Yes	International Genomics Consortium
prad_tcga_pan_can_atlas_2018	TCGA-HC-7740	TCGA-HC-7740-01	59	NA	NA	0	-35	Prostate Cancer	PRAD	Prostate Adenocarcinoma	717	-21883	0	Not Hispanic Or Latino	38303	0.0002	EUR	NA	No	C61	2428924	C61.9	Yes	Yes	0.3044	0.98	17	No	PRAD	91e249a6-b0b0-487e-9fad-0e9f5798dcae	NA	N0	T2C	Tumor Free	23.5723	0:CENSORED	NA	No	White	No	-22	1	Primary	Male	Matched	PRAD	Yes	No	International Genomics Consortium
prad_tcga_pan_can_atlas_2018	TCGA-HC-7744	TCGA-HC-7744-01	46	NA	NA	0	-31	Prostate Cancer	PRAD	Prostate Adenocarcinoma	531	-17065	0	Not Hispanic Or Latino	38303	0.0174	EUR	NA	No	C61	2428924	C61.9	Yes	Yes	0.3455	0.13	32	No	PRAD	f6381367-142c-45d0-92b3-c1727d1813ce	NA	N0	T3B	With Tumor	17.4573	0:CENSORED	NA	No	White	Yes	-12	1	Primary	Male	Matched	PRAD	Yes	No	International Genomics Consortium
prad_tcga_pan_can_atlas_2018	TCGA-HC-7745	TCGA-HC-7745-01	65	NA	NA	3	NA	Prostate Cancer	PRAD	Prostate Adenocarcinoma	721	-24078	0	Not Hispanic Or Latino	38303	0.1515	EUR	NA	No	C61	2428924	C61.9	Yes	Yes	0.3504	0	25	No	PRAD	6641a298-1dbd-445d-a4ab-95ceb98e1427	NA	N0	T3B	Tumor Free	23.7038	0:CENSORED	NA	No	White	No	NA	1	Primary	Male	Matched	PRAD	Yes	No	International Genomics Consortium
prad_tcga_pan_can_atlas_2018	TCGA-HC-7747	TCGA-HC-7747-01	52	NA	NA	0	-31	Prostate Cancer	PRAD	Prostate Adenocarcinoma	748	-19188	0	Not Hispanic Or Latino	38333	0.0652	EUR	NA	No	C61	2428924	C61.9	Yes	Yes	0.3271	0	31	No	PRAD	f25bae1a-8627-46a8-87af-07f82773c68a	NA	N0	T2C	Tumor Free	24.5915	0:CENSORED	NA	No	White	Yes	-18	1	Primary	Male	Matched	PRAD	Yes	No	International Genomics Consortium
prad_tcga_pan_can_atlas_2018	TCGA-HC-7748	TCGA-HC-7748-01	60	NA	NA	1	-41	Prostate Cancer	PRAD	Prostate Adenocarcinoma	792	-22072	0	Not Hispanic Or Latino	38333	0.0414	EUR	NA	No	C61	2428924	C61.9	Yes	Yes	0.3133	0	22	No	PRAD	f6040682-4999-4d71-abc2-354b473c6980	NA	N0	T2A	Tumor Free	26.0381	0:CENSORED	NA	Yes	White	No	-20	1	Primary	Male	Matched	PRAD	Yes	No	International Genomics Consortium
prad_tcga_pan_can_atlas_2018	TCGA-HC-7749	TCGA-HC-7749-01	70	NA	NA	0	-35	Prostate Cancer	PRAD	Prostate Adenocarcinoma	724	-25688	0	Not Hispanic Or Latino	4/20/12	0.0318	EUR	NA	No	C61	2428924	C61.9	Yes	Yes	0.3303	0	49	No	PRAD	13a63fd0-6c8c-4707-9135-8052f454d1ac	NA	N0	T3A	Tumor Free	23.8025	0:CENSORED	NA	No	White	No	-18	1	Primary	Male	Matched	PRAD	Yes	No	International Genomics Consortium
prad_tcga_pan_can_atlas_2018	TCGA-HC-7750	TCGA-HC-7750-01	50	NA	NA	0	-35	Prostate Cancer	PRAD	Prostate Adenocarcinoma	522	-18580	0	Not Hispanic Or Latino	4/20/12	0.0066	EUR	NA	No	C61	2428924	C61.9	Yes	Yes	0.3058	0.08	17	No	PRAD	2d350c73-2a0b-4a3c-8d30-c6fcf6c3ffba	NA	NA	T2C	Tumor Free	17.1615	0:CENSORED	NA	No	White	No	-22	1	Primary	Male	Matched	PRAD	Yes	No	International Genomics Consortium
prad_tcga_pan_can_atlas_2018	TCGA-HC-7752	TCGA-HC-7752-01	61	NA	NA	0	NA	Prostate Cancer	PRAD	Prostate Adenocarcinoma	782	-22366	0	Not Hispanic Or Latino	4/20/12	0.0251	EUR	NA	No	C61	2428924	C61.9	Yes	Yes	0.3542	0.06	36	No	PRAD	9b84601b-ee05-4c15-afe3-7bfa7ca5ffac	NA	N0	T2C	Tumor Free	25.7093	0:CENSORED	NA	No	White	No	NA	1	Primary	Male	Matched	PRAD	Yes	No	International Genomics Consortium
prad_tcga_pan_can_atlas_2018	TCGA-HC-7817	TCGA-HC-7817-01	52	NA	NA	0	NA	Prostate Cancer	PRAD	Prostate Adenocarcinoma	928	-19207	0	NA	6/20/12	0.0016	EUR	NA	No	C61	2279175	C61.9	Yes	No	0.3051	0	17	No	PRAD	f3aa40b9-7b4d-465a-b7c9-591aebdb56c2	NA	NA	T3B	Tumor Free	30.5093	0:CENSORED	NA	No	NA	Yes	NA	1	Primary	Male	Matched	NA	Yes	No	International Genomics Consortium
prad_tcga_pan_can_atlas_2018	TCGA-HC-7818	TCGA-HC-7818-01	66	NA	NA	NA	-31	Prostate Cancer	PRAD	Prostate Adenocarcinoma	938	-24391	0	Not Hispanic Or Latino	4/20/12	0	EUR	NA	No	C61	2428924	C61.9	Yes	Yes	0.3309	0	24	No	PRAD	ebe711e4-45af-4082-bdf6-b0f7ac899b3e	NA	N0	T2C	Tumor Free	30.838	0:CENSORED	NA	No	White	No	-22	1	Primary	Male	Matched	PRAD	Yes	No	International Genomics Consortium
prad_tcga_pan_can_atlas_2018	TCGA-HC-7819	TCGA-HC-7819-01	53	NA	NA	1	NA	Prostate Cancer	PRAD	Prostate Adenocarcinoma	543	-19663	0	Not Hispanic Or Latino	4/20/12	0.0674	EUR	NA	No	C61	2428924	C61.9	Yes	Yes	0.3362	0	24	No	PRAD	d1fd7be0-6daa-4f1f-a198-3dca7a797e49	NA	N0	T2C	With Tumor	17.8519	0:CENSORED	NA	No	White	No	NA	1	Primary	Male	Matched	PRAD	Yes	No	International Genomics Consortium
prad_tcga_pan_can_atlas_2018	TCGA-HC-7820	TCGA-HC-7820-01	72	NA	NA	2	-31	Prostate Cancer	PRAD	Prostate Adenocarcinoma	747	-26576	0	Not Hispanic Or Latino	4/20/12	0.0386	EUR	NA	No	C61	2428924	C61.9	Yes	Yes	0.3476	0	30	No	PRAD	a3cd3599-7c18-491d-be09-6fc7e526c9b1	NA	NA	T2C	Tumor Free	24.5586	0:CENSORED	NA	No	White	No	-20	1	Primary	Male	Matched	PRAD	Yes	No	International Genomics Consortium
prad_tcga_pan_can_atlas_2018	TCGA-HC-7821	TCGA-HC-7821-01	54	NA	NA	4	-31	Prostate Cancer	PRAD	Prostate Adenocarcinoma	956	-19894	0	Not Hispanic Or Latino	4/20/12	0.1347	EUR	NA	No	C61	2428924	C61.9	Yes	Yes	0.3378	0.03	21	Yes	PRAD	929837f9-297a-47c0-ac9a-a142eef620d3	NA	N1	T3B	With Tumor	31.4298	0:CENSORED	NA	Yes	White	Yes	-22	1	Primary	Male	Matched	PRAD	Yes	No	International Genomics Consortium
prad_tcga_pan_can_atlas_2018	TCGA-HC-8213	TCGA-HC-8213-01	48	NA	NA	0	-29	Prostate Cancer	PRAD	Prostate Adenocarcinoma	589	-17673	0	NA	39306	0.0083	EUR	NA	No	C61	2428924	C61.9	Yes	Yes	0.3019	0	17	No	PRAD	53c43d14-2310-41e9-ac43-3cc298404338	NA	NA	T2C	Tumor Free	19.3642	0:CENSORED	NA	No	NA	No	-18	1	Primary	Male	Matched	PRAD	Yes	No	International Genomics Consortium
prad_tcga_pan_can_atlas_2018	TCGA-HC-8216	TCGA-HC-8216-01	58	NA	NA	5	-21	Prostate Cancer	PRAD	Prostate Adenocarcinoma	682	-21428	0	NA	6/17/12	0.0667	EUR	NA	No	C61	2428924	C61.9	Yes	Yes	0.31	0.01	98	No	PRAD	89afdebe-456e-4128-8902-1001876a2106	NA	N0	T3A	Tumor Free	22.4217	0:CENSORED	NA	No	NA	No	-18	1	Primary	Male	Matched	PRAD	Yes	No	International Genomics Consortium
prad_tcga_pan_can_atlas_2018	TCGA-HC-8256	TCGA-HC-8256-01	53	NA	NA	2	-35	Prostate Cancer	PRAD	Prostate Adenocarcinoma	860	-19598	0	NA	6/13/12	0.0635	EUR	NA	No	C61	2428924	C61.9	Yes	Yes	0.3097	0	21	No	PRAD	89a297be-ebb5-4b9f-8eda-0e548d14ad91	NA	NA	T2C	Tumor Free	28.2737	0:CENSORED	NA	No	NA	No	-20	1	Primary	Male	Matched	PRAD	Yes	No	International Genomics Consortium
prad_tcga_pan_can_atlas_2018	TCGA-HC-8257	TCGA-HC-8257-01	70	NA	NA	0	-31	Prostate Cancer	PRAD	Prostate Adenocarcinoma	726	-25629	0	NA	40190	0.0697	AFR	NA	No	C61	2428924	C61.9	Yes	Yes	0.3115	0	39	No	PRAD	270447ca-19ee-45a2-982e-032325dab05f	NA	N1	T3B	With Tumor	23.8682	0:CENSORED	NA	No	NA	No	-18	1	Primary	Male	Matched	PRAD	Yes	No	International Genomics Consortium
prad_tcga_pan_can_atlas_2018	TCGA-HC-8258	TCGA-HC-8258-01	56	NA	NA	NA	-29	Prostate Cancer	PRAD	Prostate Adenocarcinoma	847	-20703	0	NA	6/20/12	0	AFR	NA	No	C61	2428924	C61.9	Yes	Yes	0.2544	1.57	18	No	PRAD	da5b0169-e4f4-4674-b348-220af03ff4b5	NA	N0	T2C	Tumor Free	27.8463	0:CENSORED	NA	No	NA	No	-16	1	Primary	Male	Matched	PRAD	Yes	No	International Genomics Consortium
prad_tcga_pan_can_atlas_2018	TCGA-HC-8259	TCGA-HC-8259-01	50	NA	NA	0	NA	Prostate Cancer	PRAD	Prostate Adenocarcinoma	924	-18309	0	NA	6/20/12	0.0034	AFR	NA	No	C61	2428924	C61.9	Yes	No	0.2961	0	45	No	PRAD	07ccb4e9-a2a9-4bfd-97bd-13873b01977a	NA	NA	T2A	Tumor Free	30.3777	0:CENSORED	NA	No	NA	No	NA	1	Primary	Male	Matched	NA	Yes	No	International Genomics Consortium
prad_tcga_pan_can_atlas_2018	TCGA-HC-8260	TCGA-HC-8260-01	43	NA	NA	0	-33	Prostate Cancer	PRAD	Prostate Adenocarcinoma	686	-15884	0	NA	6/20/12	0.0003	AFR	NA	No	C61	2428924	C61.9	Yes	Yes	0.3018	0.1	9	No	PRAD	3971a2f0-7263-4cda-aa01-9a2ebb2c2ff2	NA	N0	T2C	With Tumor	22.5532	0:CENSORED	NA	No	NA	No	-16	1	Primary	Male	Matched	PRAD	Yes	No	International Genomics Consortium
prad_tcga_pan_can_atlas_2018	TCGA-HC-8261	TCGA-HC-8261-01	48	NA	NA	0	-27	Prostate Cancer	PRAD	Prostate Adenocarcinoma	546	-17874	0	NA	6/13/12	0.0679	AFR	NA	No	C61	2428924	C61.9	Yes	Yes	0.3571	1.06	20	No	PRAD	f16ce517-d51d-499a-a4c4-a6844fefa52c	NA	NA	T2C	Tumor Free	17.9505	0:CENSORED	NA	No	NA	No	-18	1	Primary	Male	Matched	PRAD	Yes	No	International Genomics Consortium
prad_tcga_pan_can_atlas_2018	TCGA-HC-8262	TCGA-HC-8262-01	57	NA	NA	1	-23	Prostate Cancer	PRAD	Prostate Adenocarcinoma	679	-20946	0	NA	6/20/12	0.0447	EUR	NA	No	C61	2428924	C61.9	Yes	Yes	0.3024	0	29	No	PRAD	fb7e9935-32a2-422b-8004-88b827a686c2	NA	N0	T2C	Tumor Free	22.323	0:CENSORED	NA	No	NA	No	-14	1	Primary	Male	Matched	PRAD	Yes	No	International Genomics Consortium
prad_tcga_pan_can_atlas_2018	TCGA-HC-8265	TCGA-HC-8265-01	66	NA	NA	1	-19	Prostate Cancer	PRAD	Prostate Adenocarcinoma	483	-24382	0	NA	6/20/12	0.1478	EUR	NA	No	C61	2428924	C61.9	Yes	Yes	0.3432	2.05	52	No	PRAD	3e290dc6-aba3-4135-b844-3e8c4cc8a25f	NA	N0	T3A	With Tumor	15.8793	0:CENSORED	NA	No	NA	Yes	-24	1	Primary	Male	Matched	PRAD	Yes	No	International Genomics Consortium
prad_tcga_pan_can_atlas_2018	TCGA-HC-A48F	TCGA-HC-A48F-01	47	NA	NA	5	-29	Prostate Cancer	PRAD	Prostate Adenocarcinoma	680	-17434	0	NA	2/21/13	0.3399	EUR	NA	No	C61	2279175	C61.9	Yes	Yes	0.3415	0.11	19	No	PRAD	FF49E0F9-4007-4761-845E-B676B0FC9646	NA	N1	T2C	With Tumor	22.3559	0:CENSORED	NA	No	NA	Yes	-12	1	Primary	Male	Matched	PRAD	Yes	No	International Genomics Consortium
prad_tcga_pan_can_atlas_2018	TCGA-HC-A6AO	TCGA-HC-A6AO-01	52	NA	NA	2	NA	Prostate Cancer	PRAD	Prostate Adenocarcinoma	530	-19298	0	NA	9/19/13	0.1062	EUR	NA	No	C61	2279175	C61.9	Yes	Yes	0.303	0.1	25	No	PRAD	4045F40B-D42A-4598-9EE2-0D371A776D3F	NA	NA	T2C	Tumor Free	17.4245	0:CENSORED	NA	No	NA	No	NA	1	Primary	Male	Matched	PRAD	Yes	No	International Genomics Consortium
prad_tcga_pan_can_atlas_2018	TCGA-HC-A8D0	TCGA-HC-A8D0-01	61	NA	NA	2	-29	Prostate Cancer	PRAD	Prostate Adenocarcinoma	775	-22465	0	NA	3/28/14	0.0414	EUR	NA	No	C61	2279175	C61.9	Yes	Yes	0.314	0	26	No	PRAD	0AFA0E02-DAAE-47E6-9CCB-9DE8E4FEB73C	NA	N0	T2A	Tumor Free	25.4792	0:CENSORED	NA	No	NA	No	-24	1	Primary	Male	Matched	PRAD	Yes	No	International Genomics Consortium
prad_tcga_pan_can_atlas_2018	TCGA-HC-A8D1	TCGA-HC-A8D1-01	68	NA	NA	0	-33	Prostate Cancer	PRAD	Prostate Adenocarcinoma	573	-25137	0	NA	3/28/14	0.0108	EUR	NA	No	C61	2279175	C61.9	Yes	Yes	0.3278	0	21	No	PRAD	341940FC-DD2A-485C-A359-D5E5EDB22312	NA	N0	T2C	Tumor Free	18.8381	0:CENSORED	NA	No	NA	No	-22	1	Primary	Male	Matched	PRAD	Yes	No	International Genomics Consortium
prad_tcga_pan_can_atlas_2018	TCGA-HI-7169	TCGA-HI-7169-01	55	NA	NA	0	NA	Prostate Cancer	PRAD	Prostate Adenocarcinoma	2684	-20133	0	Not Hispanic Or Latino	2/21/12	0.0009	EUR	NA	No	C61	2428924	C61.9	Yes	Yes	0.352	0	27	No	PRAD	11fb5853-8eeb-4ad8-825d-3eaaf3fa08d6	NA	N0	T3A	Tumor Free	88.2401	0:CENSORED	NA	No	White	No	NA	1	Primary	Male	Matched	PRAD	No	Yes	Fox Chase
prad_tcga_pan_can_atlas_2018	TCGA-HI-7170	TCGA-HI-7170-01	58	NA	NA	3	-23	Prostate Cancer	PRAD	Prostate Adenocarcinoma	2522	-21199	0	Not Hispanic Or Latino	2/21/12	0.0428	EUR	NA	No	C61	2428924	C61.9	Yes	Yes	0.3233	0	25	No	PRAD	6394e00a-1f6f-4ea2-b885-373bbb59def9	NA	N0	T2C	Tumor Free	82.9142	0:CENSORED	NA	No	White	No	-20	1	Primary	Male	Matched	PRAD	No	Yes	Fox Chase
prad_tcga_pan_can_atlas_2018	TCGA-J4-8198	TCGA-J4-8198-01	49	NA	NA	2	-33	Prostate Cancer	PRAD	Prostate Adenocarcinoma	614	-17935	0	NA	38880	0.0753	AFR	NA	No	C61	2428924	C61.9	Yes	Yes	0.3242	0.02	26	No	PRAD	a1e64294-1264-498d-b18b-c9b4c729c2f2	NA	NA	T3B	NA	20.1861	0:CENSORED	NA	No	NA	No	-20	1	Primary	Male	Matched	PRAD	Yes	No	ABS - Lahey Clinic
prad_tcga_pan_can_atlas_2018	TCGA-J4-8200	TCGA-J4-8200-01	47	NA	NA	0	-27	Prostate Cancer	PRAD	Prostate Adenocarcinoma	1218	-17167	0	NA	38880	0.034	NA	NA	No	C61	2428924	C61.9	Yes	Yes	0.3208	0.04	18	No	PRAD	897a2af4-55af-4245-8629-1a71b622c17e	NA	N0	T2C	Tumor Free	40.0434	0:CENSORED	NA	No	NA	No	-22	1	Primary	Male	Matched	PRAD	Yes	No	ABS - Lahey Clinic
prad_tcga_pan_can_atlas_2018	TCGA-J4-A67K	TCGA-J4-A67K-01	68	NA	NA	0	NA	Prostate Cancer	PRAD	Prostate Adenocarcinoma	1004	-24908	0	NA	8/16/13	0.0084	EUR	NA	No	C61	2279175	C61.9	Yes	Yes	0.2956	0.05	26	No	PRAD	C4C1B5BE-A0E7-4968-92DE-7F34C71207FB	NA	NA	T2C	Tumor Free	33.0079	0:CENSORED	NA	No	NA	No	NA	1	Primary	Male	Matched	PRAD	Yes	No	ABS - Lahey Clinic
prad_tcga_pan_can_atlas_2018	TCGA-J4-A67L	TCGA-J4-A67L-01	54	NA	NA	1	NA	Prostate Cancer	PRAD	Prostate Adenocarcinoma	770	-20034	0	NA	8/16/13	0.0606	EUR	NA	No	C61	2279175	C61.9	Yes	Yes	0.3081	0.04	24	No	PRAD	29BD2C05-254B-4BB2-AE32-5B328F772441	NA	N0	T3A	Tumor Free	25.3148	0:CENSORED	NA	No	NA	No	NA	1	Primary	Male	Matched	PRAD	Yes	No	ABS - Lahey Clinic
prad_tcga_pan_can_atlas_2018	TCGA-J4-A67M	TCGA-J4-A67M-01	55	NA	NA	1	NA	Prostate Cancer	PRAD	Prostate Adenocarcinoma	941	-20211	0	NA	8/16/13	0.106	EUR	NA	No	C61	2279175	C61.9	Yes	Yes	0.3138	0.03	27	No	PRAD	67CD72E2-A4CF-48E4-943E-406C252F056A	NA	N0	T3A	Tumor Free	30.9366	0:CENSORED	NA	No	NA	No	NA	1	Primary	Male	Matched	PRAD	Yes	No	ABS - Lahey Clinic
prad_tcga_pan_can_atlas_2018	TCGA-J4-A67O	TCGA-J4-A67O-01	59	NA	NA	1	NA	Prostate Cancer	PRAD	Prostate Adenocarcinoma	839	-21714	0	NA	8/16/13	0.0001	EUR	NA	No	C61	2279175	C61.9	Yes	Yes	0.3032	0.01	14	No	PRAD	3FC9E3B4-8BC5-4BF8-BFF6-DD90346B83A1	NA	N0	T2C	Tumor Free	27.5833	0:CENSORED	NA	No	NA	No	NA	1	Primary	Male	Matched	PRAD	Yes	No	ABS - Lahey Clinic
prad_tcga_pan_can_atlas_2018	TCGA-J4-A67Q	TCGA-J4-A67Q-01	77	NA	NA	0	NA	Prostate Cancer	PRAD	Prostate Adenocarcinoma	975	-28447	0	NA	8/16/13	0.0002	EUR	NA	No	C61	2279175	C61.9	Yes	Yes	0.3087	0.04	18	No	PRAD	1CBAA137-C3B0-46A2-9B23-208682C2A438	NA	NA	T2C	Tumor Free	32.0544	0:CENSORED	NA	No	NA	No	NA	1	Primary	Male	Matched	PRAD	Yes	No	ABS - Lahey Clinic
prad_tcga_pan_can_atlas_2018	TCGA-J4-A67R	TCGA-J4-A67R-01	65	NA	NA	0	NA	Prostate Cancer	PRAD	Prostate Adenocarcinoma	910	-23807	0	NA	8/16/13	0	EUR	NA	No	C61	2279175	C61.9	Yes	Yes	0.3073	0.05	14	No	PRAD	DB2779F6-8FE2-48C3-988B-81DB1815A678	NA	N0	T2C	Tumor Free	29.9175	0:CENSORED	NA	No	NA	No	NA	1	Primary	Male	Matched	PRAD	Yes	No	ABS - Lahey Clinic
prad_tcga_pan_can_atlas_2018	TCGA-J4-A67T	TCGA-J4-A67T-01	63	NA	NA	0	-21	Prostate Cancer	PRAD	Prostate Adenocarcinoma	183	-23211	0	NA	8/16/13	0.0056	EUR	NA	No	C61	2279175	C61.9	Yes	Yes	0.3287	0	16	NA	PRAD	432F15BA-7401-4827-83A5-3EAAFAAA4BEA	NA	NA	T2C	Tumor Free	6.01637	0:CENSORED	NA	No	NA	No	-20	1	Primary	Male	Matched	PRAD	Yes	No	ABS - Lahey Clinic
prad_tcga_pan_can_atlas_2018	TCGA-J4-A6G1	TCGA-J4-A6G1-01	68	NA	NA	0	-35	Prostate Cancer	PRAD	Prostate Adenocarcinoma	769	-24945	0	NA	40160	0.0006	EUR	NA	No	C61	2279175	C61.9	Yes	Yes	0.3098	0	12	No	PRAD	F9F136A5-3CCB-42B3-BA60-C667FBB0846D	NA	N0	T3A	NA	25.2819	0:CENSORED	NA	No	NA	Yes	-20	1	Primary	Male	Matched	PRAD	Yes	No	ABS - Lahey Clinic
prad_tcga_pan_can_atlas_2018	TCGA-J4-A6M7	TCGA-J4-A6M7-01	53	NA	NA	0	-33	Prostate Cancer	PRAD	Prostate Adenocarcinoma	512	-19640	0	NA	9/23/13	0.0036	EUR	NA	No	C61	2279175	C61.9	Yes	Yes	0.3215	0	12	No	PRAD	F00B4A22-C327-4FBB-A9A3-4418C13E2A48	NA	NA	T2C	Tumor Free	16.8327	0:CENSORED	NA	No	NA	No	-20	1	Primary	Male	Matched	PRAD	Yes	No	ABS - Lahey Clinic
prad_tcga_pan_can_atlas_2018	TCGA-J4-A83I	TCGA-J4-A83I-01	63	NA	NA	0	-33	Prostate Cancer	PRAD	Prostate Adenocarcinoma	685	-23240	0	NA	1/20/14	0.0827	EUR	NA	No	C61	2279175	C61.9	Yes	Yes	0.3164	0	21	No	PRAD	5DC7E186-7E01-4A54-8AE8-350DACE2297B	NA	N0	T3A	Tumor Free	22.5203	0:CENSORED	NA	No	NA	No	-14	1	Primary	Male	Matched	PRAD	Yes	No	ABS - Lahey Clinic
prad_tcga_pan_can_atlas_2018	TCGA-J4-A83J	TCGA-J4-A83J-01	68	NA	NA	1	NA	Prostate Cancer	PRAD	Prostate Adenocarcinoma	696	-24960	0	NA	1/20/14	0.1083	EUR	NA	No	C61	2279175	C61.9	Yes	No	0.3343	0	41	No	PRAD	98240F19-BCA7-4001-8AA2-4D790C7C4C53	NA	N0	T2C	NA	22.8819	0:CENSORED	NA	No	NA	No	NA	1	Primary	Male	Matched	NA	Yes	No	ABS - Lahey Clinic
prad_tcga_pan_can_atlas_2018	TCGA-J4-A83K	TCGA-J4-A83K-01	52	NA	NA	0	-27	Prostate Cancer	PRAD	Prostate Adenocarcinoma	328	-19299	0	NA	1/20/14	0.0005	EUR	NA	No	C61	2279175	C61.9	Yes	Yes	0.3236	0	23	No	PRAD	256F5BCF-10A9-47BE-B265-CFA707D24097	NA	NA	T2C	Tumor Free	10.7834	0:CENSORED	NA	No	NA	No	-20	1	Primary	Male	Matched	PRAD	Yes	No	ABS - Lahey Clinic
prad_tcga_pan_can_atlas_2018	TCGA-J4-A83L	TCGA-J4-A83L-01	61	NA	NA	0	NA	Prostate Cancer	PRAD	Prostate Adenocarcinoma	720	-22338	0	NA	1/20/14	0.0099	EUR	NA	No	C61	2279175	C61.9	Yes	Yes	0.3289	0	14	No	PRAD	8CC7679D-B963-4B45-B3F8-DCF80EA6CC71	NA	N0	T2C	Tumor Free	23.671	0:CENSORED	NA	No	NA	No	NA	1	Primary	Male	Matched	PRAD	Yes	No	ABS - Lahey Clinic
prad_tcga_pan_can_atlas_2018	TCGA-J4-A83N	TCGA-J4-A83N-01	57	NA	NA	1	-21	Prostate Cancer	PRAD	Prostate Adenocarcinoma	992	-20841	0	NA	1/20/14	0.0351	EUR	NA	No	C61	2279175	C61.9	Yes	Yes	0.3325	0	15	Yes	PRAD	C024C4B6-0143-4071-9175-7435F1EAAC58	NA	NA	T2C	Tumor Free	14.2355	1:PROGRESSION	NA	No	NA	No	-20	1	Primary	Male	Matched	PRAD	Yes	No	ABS - Lahey Clinic
prad_tcga_pan_can_atlas_2018	TCGA-J4-AAU2	TCGA-J4-AAU2-01	59	NA	NA	0	NA	Prostate Cancer	PRAD	Prostate Adenocarcinoma	825	-21656	0	NA	8/14/14	0.0006	EUR	NA	No	C61	2279175	C61.9	Yes	Yes	0.3409	0	26	No	PRAD	F0F637B5-DE40-4853-B54B-08468D45B195	NA	N0	T2C	Tumor Free	27.123	0:CENSORED	NA	No	NA	No	NA	1	Primary	Male	Matched	PRAD	Yes	No	ABS - Lahey Clinic
prad_tcga_pan_can_atlas_2018	TCGA-J9-A8CN	TCGA-J9-A8CN-01	53	NA	NA	1	-17	Prostate Cancer	PRAD	Prostate Adenocarcinoma	1237	-19662	0	NA	37271	0.0641	EUR	NA	No	C61	2279175	C61.9	Yes	Yes	0.3236	0	19	No	PRAD	186D7F36-4E93-4AB2-BC23-95D5CD296656	NA	NA	T3A	Tumor Free	40.668	0:CENSORED	NA	Yes	NA	No	-18	1	Primary	Male	Matched	PRAD	Yes	No	Melbourne Health
prad_tcga_pan_can_atlas_2018	TCGA-J9-A8CP	TCGA-J9-A8CP-01	66	NA	NA	1	-27	Prostate Cancer	PRAD	Prostate Adenocarcinoma	386	-24299	0	NA	37271	0.1271	EUR	NA	No	C61	2279175	C61.9	Yes	Yes	0.3121	0	27	No	PRAD	5B12458B-F5D7-41DE-A4E1-26D39DCA9B17	NA	NA	T3A	Tumor Free	12.6903	0:CENSORED	NA	No	NA	No	-22	1	Primary	Male	Matched	PRAD	Yes	No	Melbourne Health
prad_tcga_pan_can_atlas_2018	TCGA-KC-A4BN	TCGA-KC-A4BN-01	55	NA	NA	0	-25	Prostate Cancer	PRAD	Prostate Adenocarcinoma	1815	-20392	0	NA	7/22/14	0	AFR	NA	No	C61	2279175	C61.9	Yes	Yes	0.3244	0	20	NA	PRAD	5A468990-D76D-4C67-8437-62689B593AE2	NA	N0	T2A	Tumor Free	59.6706	0:CENSORED	NA	No	NA	No	-22	1	Primary	Male	Matched	PRAD	No	Yes	Cornell Medical College
prad_tcga_pan_can_atlas_2018	TCGA-KC-A4BO	TCGA-KC-A4BO-01	55	NA	NA	NA	NA	Prostate Cancer	PRAD	Prostate Adenocarcinoma	607	-20368	0	NA	1/23/15	0.0002	AFR_ADMIX	NA	No	C61	2279175	C61.9	Yes	No	0.323	0	2	No	PRAD	9A05AA6D-6215-4584-90FC-09A0371A19ED	NA	N0	T2C	Tumor Free	19.9559	0:CENSORED	NA	No	NA	No	NA	1	Primary	Male	Matched	NA	No	Yes	Cornell Medical College
prad_tcga_pan_can_atlas_2018	TCGA-KC-A7F3	TCGA-KC-A7F3-01	67	NA	NA	0	-17	Prostate Cancer	PRAD	Prostate Adenocarcinoma	665	-24676	0	NA	1/23/15	0.0563	EUR	NA	No	C61	2279175	C61.9	Yes	Yes	0.3208	0	23	No	PRAD	827CAF2C-A94B-4EEE-86B3-1155A16DAF4A	NA	N0	T2C	Tumor Free	21.8628	0:CENSORED	NA	No	NA	No	-22	1	Primary	Male	Matched	PRAD	No	Yes	Cornell Medical College
prad_tcga_pan_can_atlas_2018	TCGA-KC-A7F5	TCGA-KC-A7F5-01	54	NA	NA	NA	NA	Prostate Cancer	PRAD	Prostate Adenocarcinoma	91	-20015	0	NA	1/25/15	NA	EUR	NA	No	C61	2279175	C61.9	Yes	No	0.3311	0	30	No	PRAD	3A6E0FD1-6E06-4002-9D1A-88EDF7944567	NA	N0	T2C	Tumor Free	2.99175	0:CENSORED	NA	No	NA	No	NA	1	Primary	Male	Matched	NA	No	Yes	Cornell Medical College
prad_tcga_pan_can_atlas_2018	TCGA-KC-A7F6	TCGA-KC-A7F6-01	63	NA	NA	2	-29	Prostate Cancer	PRAD	Prostate Adenocarcinoma	263	-23367	0	NA	1/25/15	0.0466	EUR	NA	No	C61	2279175	C61.9	Yes	Yes	0.3256	0	22	No	PRAD	FC823AB7-9390-4C57-9883-3E32EE17E794	NA	N0	T2C	Tumor Free	8.64648	0:CENSORED	NA	No	NA	No	-22	1	Primary	Male	Matched	PRAD	No	Yes	Cornell Medical College
prad_tcga_pan_can_atlas_2018	TCGA-KC-A7FA	TCGA-KC-A7FA-01	63	NA	NA	3	-11	Prostate Cancer	PRAD	Prostate Adenocarcinoma	598	-23208	0	NA	1/25/15	0.074	EUR	NA	No	C61	2279175	C61.9	Yes	Yes	0.3437	0	36	No	PRAD	3F3128C9-1072-443C-B6AE-8B63166FA9A4	NA	N0	T3A	Tumor Free	19.6601	0:CENSORED	NA	Yes	NA	No	-22	1	Primary	Male	Matched	PRAD	No	Yes	Cornell Medical College
prad_tcga_pan_can_atlas_2018	TCGA-KC-A7FD	TCGA-KC-A7FD-01	62	NA	NA	1	-15	Prostate Cancer	PRAD	Prostate Adenocarcinoma	270	-22745	0	NA	1/25/15	0.0153	EUR	NA	No	C61	2279175	C61.9	Yes	Yes	0.3307	0	38	No	PRAD	88658B66-F293-4AFF-9E33-05ABFAFD3B43	NA	N0	T3A	Tumor Free	8.87662	0:CENSORED	NA	No	NA	No	-20	1	Primary	Male	Matched	PRAD	No	Yes	Cornell Medical College
prad_tcga_pan_can_atlas_2018	TCGA-KC-A7FE	TCGA-KC-A7FE-01	62	NA	NA	NA	-37	Prostate Cancer	PRAD	Prostate Adenocarcinoma	352	-22718	0	NA	1/25/15	0	EUR	NA	No	C61	2279175	C61.9	Yes	Yes	0.3344	0	7	No	PRAD	7C40C747-5000-4F66-AAB5-C53FB96337CB	NA	N0	T2C	Tumor Free	11.5725	0:CENSORED	NA	No	NA	No	-26	1	Primary	Male	Matched	PRAD	No	Yes	Cornell Medical College
prad_tcga_pan_can_atlas_2018	TCGA-KK-A59V	TCGA-KK-A59V-01	64	NA	NA	1	NA	Prostate Cancer	PRAD	Prostate Adenocarcinoma	3440	-23483	0	NA	3/27/14	0.0273	EUR	NA	No	C61	2279175	C61.9	Yes	Yes	0.5438	7.58	761	NA	PRAD	9E48644F-D498-42B0-871B-D11F676241E2	NA	N0	T3B	Tumor Free	113.095	0:CENSORED	NA	No	NA	No	NA	1	Primary	Male	Matched	PRAD	No	Yes	MD Anderson Cancer Center
prad_tcga_pan_can_atlas_2018	TCGA-KK-A59Y	TCGA-KK-A59Y-01	56	NA	NA	2	-17	Prostate Cancer	PRAD	Prostate Adenocarcinoma	1968	-20768	0	NA	5/28/13	0.1105	EUR	NA	No	C61	2279175	C61.9	Yes	Yes	0.3093	0	23	No	PRAD	4C197D76-DAF6-474D-B561-DED42905F52A	NA	N1	T3A	Tumor Free	64.7007	0:CENSORED	NA	No	NA	Yes	-22	1	Primary	Male	Matched	PRAD	No	Yes	MD Anderson Cancer Center
prad_tcga_pan_can_atlas_2018	TCGA-KK-A6E1	TCGA-KK-A6E1-01	57	NA	NA	7	-7	Prostate Cancer	PRAD	Prostate Adenocarcinoma	2198	-21063	0	NA	3/28/14	0.2188	EUR	NA	No	C61	2279175	C61.9	Yes	Yes	0.342	0.07	22	NA	PRAD	DEB57BD8-545F-477A-9A86-6BC6DB257270	NA	N1	T3B	Tumor Free	72.2622	0:CENSORED	NA	No	NA	Yes	-14	1	Primary	Male	Matched	PRAD	No	Yes	MD Anderson Cancer Center
prad_tcga_pan_can_atlas_2018	TCGA-KK-A6E2	TCGA-KK-A6E2-01	54	NA	NA	0	-33	Prostate Cancer	PRAD	Prostate Adenocarcinoma	5024	-19974	0	NA	3/27/14	0.0154	AFR	NA	No	C61	2279175	C61.9	Yes	Yes	0.3365	0.02	35	NA	PRAD	56C88739-C076-42CC-A2CB-FD613AB567B5	NA	N0	T2C	Tumor Free	165.171	0:CENSORED	NA	No	NA	No	-18	1	Primary	Male	Matched	PRAD	No	Yes	MD Anderson Cancer Center
prad_tcga_pan_can_atlas_2018	TCGA-KK-A6E5	TCGA-KK-A6E5-01	63	NA	NA	1	-21	Prostate Cancer	PRAD	Prostate Adenocarcinoma	2073	-23144	0	NA	3/27/14	0.0884	AFR_ADMIX	NA	No	C61	2279175	C61.9	Yes	Yes	0.3389	0	19	No	PRAD	0FB599CE-5E10-4571-8160-4F5160791A3F	NA	N0	T3B	Tumor Free	68.1527	0:CENSORED	NA	No	NA	No	-28	1	Primary	Male	Matched	PRAD	No	Yes	MD Anderson Cancer Center
prad_tcga_pan_can_atlas_2018	TCGA-KK-A7AV	TCGA-KK-A7AV-01	58	NA	NA	2	-31	Prostate Cancer	PRAD	Prostate Adenocarcinoma	822	-21192	0	NA	8/28/14	0.0418	AFR_ADMIX	NA	No	C61	2279175	C61.9	Yes	Yes	0.3364	0.05	14	No	PRAD	BF462E14-F9E8-4531-905D-1FB59D9088CB	NA	N0	T2C	Tumor Free	27.0244	0:CENSORED	NA	No	NA	No	-22	1	Primary	Male	Matched	PRAD	No	Yes	MD Anderson Cancer Center
prad_tcga_pan_can_atlas_2018	TCGA-KK-A7B1	TCGA-KK-A7B1-01	65	NA	NA	0	-27	Prostate Cancer	PRAD	Prostate Adenocarcinoma	1063	-23803	0	NA	38882	0.0261	EUR	NA	No	C61	2279175	C61.9	Yes	Yes	0.3404	0	18	NA	PRAD	7315BB0A-96A1-45AB-A704-B084D237CF5C	NA	N0	T3A	NA	34.9476	0:CENSORED	NA	No	NA	No	-22	1	Primary	Male	Matched	PRAD	No	Yes	MD Anderson Cancer Center
prad_tcga_pan_can_atlas_2018	TCGA-KK-A8I5	TCGA-KK-A8I5-01	55	NA	NA	0	-13	Prostate Cancer	PRAD	Prostate Adenocarcinoma	3096	-20337	0	NA	8/18/14	0.1006	AFR	NA	No	C61	2279175	C61.9	Yes	Yes	0.3281	0	32	NA	PRAD	7CE45134-5B1F-4EA7-ACE9-7E463B034A43	NA	N0	T2B	Tumor Free	101.785	0:CENSORED	NA	No	NA	No	-16	1	Primary	Male	Matched	PRAD	No	Yes	MD Anderson Cancer Center
prad_tcga_pan_can_atlas_2018	TCGA-KK-A8I6	TCGA-KK-A8I6-01	58	NA	NA	0	-21	Prostate Cancer	PRAD	Prostate Adenocarcinoma	668	-21499	0	NA	8/18/14	0.061	EUR	NA	No	C61	2279175	C61.9	Yes	Yes	0.3292	0	23	No	PRAD	6E3154D4-2EF6-403D-9DE1-7B6233C4D505	NA	N0	T3A	Tumor Free	21.9614	0:CENSORED	NA	No	NA	No	-16	1	Primary	Male	Matched	PRAD	No	Yes	MD Anderson Cancer Center
prad_tcga_pan_can_atlas_2018	TCGA-KK-A8I8	TCGA-KK-A8I8-01	69	NA	NA	2	-21	Prostate Cancer	PRAD	Prostate Adenocarcinoma	967	-25546	0	NA	8/18/14	0.1017	EUR	NA	No	C61	2279175	C61.9	Yes	Yes	0.3249	0	16	No	PRAD	30FA311B-05A2-43E4-9EDC-02B327898132	NA	N0	T3B	Tumor Free	31.7914	0:CENSORED	NA	No	NA	Yes	-16	1	Primary	Male	Matched	PRAD	No	Yes	MD Anderson Cancer Center
prad_tcga_pan_can_atlas_2018	TCGA-KK-A8ID	TCGA-KK-A8ID-01	70	NA	NA	2	-23	Prostate Cancer	PRAD	Prostate Adenocarcinoma	2107	-25851	0	NA	8/18/14	0.2165	NA	NA	No	C61	2279175	C61.9	Yes	Yes	0.324	0	49	No	PRAD	717C0FD3-527B-4D5E-A9AB-0F141FCC84E8	NA	N1	T3B	Tumor Free	69.2705	0:CENSORED	NA	No	NA	No	-20	1	Primary	Male	Matched	PRAD	No	Yes	MD Anderson Cancer Center
prad_tcga_pan_can_atlas_2018	TCGA-KK-A8IG	TCGA-KK-A8IG-01	55	NA	NA	6	-19	Prostate Cancer	PRAD	Prostate Adenocarcinoma	2505	-20266	0	NA	8/19/14	0.2051	EUR	NA	No	C61	2279175	C61.9	Yes	Yes	0.3341	0	30	No	PRAD	1E3C1D8F-B3C9-47BE-89E4-22E6B16ED2AE	NA	N0	T3A	Tumor Free	82.3553	0:CENSORED	NA	No	NA	No	-22	1	Primary	Male	Matched	PRAD	No	Yes	MD Anderson Cancer Center
prad_tcga_pan_can_atlas_2018	TCGA-KK-A8IH	TCGA-KK-A8IH-01	50	NA	NA	1	-25	Prostate Cancer	PRAD	Prostate Adenocarcinoma	2013	-18560	0	NA	8/19/14	0.0842	NA	NA	No	C61	2279175	C61.9	Yes	Yes	0.3267	0	20	No	PRAD	89B995BA-D13A-461B-ADE4-D791844C1A0C	NA	N0	T3A	Tumor Free	66.1801	0:CENSORED	NA	No	NA	No	-12	1	Primary	Male	Matched	PRAD	No	Yes	MD Anderson Cancer Center
prad_tcga_pan_can_atlas_2018	TCGA-KK-A8IK	TCGA-KK-A8IK-01	56	NA	NA	14	-11	Prostate Cancer	PRAD	Prostate Adenocarcinoma	2052	-20594	0	NA	8/28/14	0.4633	EUR	NA	No	C61	2279175	C61.9	Yes	Yes	0.3476	0.14	28	NA	PRAD	D4F4DDC1-CFD7-4C57-ADE6-4F32CB7FFD85	NA	N0	T2C	Tumor Free	67.4623	0:CENSORED	NA	No	NA	No	0	1	Primary	Male	Matched	PRAD	No	Yes	MD Anderson Cancer Center
prad_tcga_pan_can_atlas_2018	TCGA-KK-A8IM	TCGA-KK-A8IM-01	55	NA	NA	1	NA	Prostate Cancer	PRAD	Prostate Adenocarcinoma	1915	-20425	0	NA	8/18/14	0.0571	EUR	NA	No	C61	2279175	C61.9	Yes	No	0.3305	0	25	No	PRAD	4434864A-8A0D-488E-B9A7-6749719663E5	NA	N0	T2C	Tumor Free	62.9582	0:CENSORED	NA	No	NA	No	NA	1	Primary	Male	Matched	NA	No	Yes	MD Anderson Cancer Center
prad_tcga_pan_can_atlas_2018	TCGA-M7-A71Y	TCGA-M7-A71Y-01	55	NA	NA	3	-27	Prostate Cancer	PRAD	Prostate Adenocarcinoma	493	-20357	0	NA	41195	0	EUR	NA	No	C61	2279175	C61.9	Yes	Yes	0.3205	0	13	No	PRAD	1583AEA0-5D69-4165-9BEF-D5BFDDDF3A65	NA	NA	T2C	Tumor Free	16.208	0:CENSORED	NA	No	NA	No	-22	1	Primary	Male	Matched	PRAD	Yes	No	University of North Carolina
prad_tcga_pan_can_atlas_2018	TCGA-M7-A71Z	TCGA-M7-A71Z-01	62	NA	NA	1	NA	Prostate Cancer	PRAD	Prostate Adenocarcinoma	643	-22785	0	NA	41195	0.0483	EUR	NA	No	C61	2279175	C61.9	Yes	Yes	0.3313	0	25	No	PRAD	4D5D61C4-2E64-422E-ABA6-EC098F40EEEC	NA	N0	T3A	Tumor Free	21.1395	0:CENSORED	NA	No	NA	No	NA	1	Primary	Male	Matched	PRAD	Yes	No	University of North Carolina
prad_tcga_pan_can_atlas_2018	TCGA-M7-A720	TCGA-M7-A720-01	53	NA	NA	0	-31	Prostate Cancer	PRAD	Prostate Adenocarcinoma	384	-19642	0	NA	41195	0	EUR	NA	No	C61	2279175	C61.9	Yes	Yes	0.312	0	6	No	PRAD	444E78F7-1221-4882-ADE2-7E45D828EA2A	NA	NA	T2C	Tumor Free	12.6245	0:CENSORED	NA	No	NA	No	-18	1	Primary	Male	Matched	PRAD	Yes	No	University of North Carolina
prad_tcga_pan_can_atlas_2018	TCGA-M7-A721	TCGA-M7-A721-01	70	NA	NA	0	-17	Prostate Cancer	PRAD	Prostate Adenocarcinoma	400	-25585	0	NA	41195	0.0558	EUR	NA	No	C61	2279175	C61.9	Yes	Yes	0.3164	0.04	29	NA	PRAD	6433F001-DB5C-476B-83C7-23F4C5397AE9	NA	NA	T2C	Tumor Free	13.1505	0:CENSORED	NA	No	NA	No	-22	1	Primary	Male	Matched	PRAD	Yes	No	University of North Carolina
prad_tcga_pan_can_atlas_2018	TCGA-M7-A723	TCGA-M7-A723-01	54	NA	NA	NA	NA	Prostate Cancer	PRAD	Prostate Adenocarcinoma	763	-20064	0	NA	41195	0.0001	EUR	NA	No	C61	2279175	C61.9	Yes	Yes	0.2994	0.07	3	No	PRAD	E27BC39B-54F1-47B5-AC8F-3245DCE690F4	NA	N1	T3B	Tumor Free	25.0847	0:CENSORED	NA	No	NA	Yes	NA	1	Primary	Male	Matched	PRAD	Yes	No	University of North Carolina
prad_tcga_pan_can_atlas_2018	TCGA-M7-A725	TCGA-M7-A725-01	56	NA	NA	5	-13	Prostate Cancer	PRAD	Prostate Adenocarcinoma	573	-20474	0	NA	41195	0.1838	EUR	NA	No	C61	2279175	C61.9	Yes	Yes	0.3095	0.11	27	No	PRAD	FCA0331B-8096-40E8-B292-D438370C37C9	NA	N0	T3B	Tumor Free	18.8381	0:CENSORED	NA	No	NA	No	-4	1	Primary	Male	Matched	PRAD	Yes	No	University of North Carolina
prad_tcga_pan_can_atlas_2018	TCGA-MG-AAMC	TCGA-MG-AAMC-01	59	NA	NA	3	NA	Prostate Cancer	PRAD	Prostate Adenocarcinoma	173	-21846	0	NA	7/28/14	0.0697	NA	NA	No	C61	2279175	C61.9	Yes	Yes	0.3368	0.05	22	NA	PRAD	9C8447AC-5B26-4558-8BFD-F0E7046C1FB9	NA	N0	T3A	Tumor Free	5.68761	0:CENSORED	NA	No	NA	No	NA	1	Primary	Male	Matched	PRAD	No	Yes	BLN - Baylor
prad_tcga_pan_can_atlas_2018	TCGA-QU-A6IL	TCGA-QU-A6IL-01	64	NA	NA	2	NA	Prostate Cancer	PRAD	Prostate Adenocarcinoma	97	-23710	0	NA	8/21/13	0.1072	EAS	NA	No	C61	2279175	C61.9	Yes	Yes	0.3107	0.01	20	No	PRAD	DFFC3917-BF06-4C3D-B03A-CA54FE5C2E79	NA	N0	T2C	Tumor Free	3.18901	0:CENSORED	NA	No	NA	No	NA	1	Primary	Male	Matched	PRAD	No	Yes	Harvard Beth Israel
prad_tcga_pan_can_atlas_2018	TCGA-QU-A6IM	TCGA-QU-A6IM-01	59	NA	NA	1	NA	Prostate Cancer	PRAD	Prostate Adenocarcinoma	1247	-21792	0	NA	8/21/13	0.0852	EUR	NA	No	C61	2279175	C61.9	Yes	Yes	0.3139	0.03	62	No	PRAD	D1B31524-8034-4FCE-B14E-1CEF33C26CA5	NA	N0	T2A	NA	40.9968	0:CENSORED	NA	Yes	NA	No	NA	1	Primary	Male	Matched	PRAD	No	Yes	Harvard Beth Israel
prad_tcga_pan_can_atlas_2018	TCGA-QU-A6IN	TCGA-QU-A6IN-01	61	NA	NA	0	NA	Prostate Cancer	PRAD	Prostate Adenocarcinoma	4264	-22286	0	NA	8/21/13	0.0354	EUR	NA	No	C61	2279175	C61.9	Yes	Yes	0.3265	0	20	No	PRAD	D07D20F4-DD65-4FFC-ADD4-01F350CA7B65	NA	N0	T2C	Tumor Free	140.185	0:CENSORED	NA	No	NA	No	NA	1	Primary	Male	Matched	PRAD	No	Yes	Harvard Beth Israel
prad_tcga_pan_can_atlas_2018	TCGA-QU-A6IO	TCGA-QU-A6IO-01	53	NA	NA	2	NA	Prostate Cancer	PRAD	Prostate Adenocarcinoma	3716	-19564	0	NA	8/21/13	0.0565	AFR_ADMIX	NA	No	C61	2279175	C61.9	Yes	Yes	0.3272	0	26	No	PRAD	570DDFB3-2721-42B6-9604-2DE6B6090031	NA	N0	T2C	Tumor Free	122.169	0:CENSORED	NA	No	NA	No	NA	1	Primary	Male	Matched	PRAD	No	Yes	Harvard Beth Israel
prad_tcga_pan_can_atlas_2018	TCGA-QU-A6IP	TCGA-QU-A6IP-01	66	NA	NA	0	-31	Prostate Cancer	PRAD	Prostate Adenocarcinoma	2620	-24212	0	NA	8/21/13	0.0021	EUR	NA	No	C61	2279175	C61.9	Yes	Yes	0.2956	0	14	No	PRAD	9A8E27C9-614B-491F-913D-429DFC4E2C4D	NA	N0	T2A	NA	86.136	0:CENSORED	NA	No	NA	No	-26	1	Primary	Male	Matched	PRAD	No	Yes	Harvard Beth Israel
prad_tcga_pan_can_atlas_2018	TCGA-SU-A7E7	TCGA-SU-A7E7-01	60	NA	NA	0	-33	Prostate Cancer	PRAD	Prostate Adenocarcinoma	551	-22185	0	NA	1/24/14	0.0287	EUR	NA	No	C61	2279175	C61.9	Yes	Yes	0.325	0	21	No	PRAD	2648C3C9-9884-4A0C-96AA-61130CD289EA	NA	N0	T2B	Tumor Free	18.1149	0:CENSORED	NA	No	NA	No	-20	1	Primary	Male	Matched	PRAD	Yes	No	Global Bioclinical-Moldova
prad_tcga_pan_can_atlas_2018	TCGA-TP-A8TV	TCGA-TP-A8TV-01	62	NA	NA	1	NA	Prostate Cancer	PRAD	Prostate Adenocarcinoma	610	-22872	0	NA	3/28/14	0.1572	EUR	NA	No	C61	2279175	C61.9	Yes	Yes	0.34	0	34	No	PRAD	6F4C1006-519D-4B16-8C96-690C63BEA0B6	NA	N0	T2C	Tumor Free	20.0546	0:CENSORED	NA	No	NA	Yes	NA	1	Primary	Male	Matched	PRAD	Yes	No	Maine Medical Center
prad_tcga_pan_can_atlas_2018	TCGA-V1-A8MF	TCGA-V1-A8MF-01	65	NA	NA	2	-23	Prostate Cancer	PRAD	Prostate Adenocarcinoma	1449	-24090	NA	NA	7/23/14	0.0886	AFR_ADMIX	NA	No	C61	2279175	C61.9	Yes	Yes	0.3376	0	28	No	PRAD	56DF9DE6-613D-44CE-8827-9213CC6C8B56	NA	N0	T3A	NA	47.6378	0:CENSORED	NA	No	NA	No	-26	1	Primary	Male	Matched	PRAD	No	Yes	University of California San Francisco
prad_tcga_pan_can_atlas_2018	TCGA-V1-A8MG	TCGA-V1-A8MG-01	53	NA	NA	5	-29	Prostate Cancer	PRAD	Prostate Adenocarcinoma	857	-19710	NA	NA	7/23/14	0.1514	AFR	NA	No	C61	2279175	C61.9	Yes	Yes	0.321	0	23	No	PRAD	301C4C32-BC66-4328-8DCF-FE3DD66FBDE2	NA	NA	T3B	NA	28.175	0:CENSORED	NA	No	NA	No	-22	1	Primary	Male	Matched	PRAD	No	Yes	University of California San Francisco
prad_tcga_pan_can_atlas_2018	TCGA-V1-A8MK	TCGA-V1-A8MK-01	41	NA	NA	NA	NA	Prostate Cancer	PRAD	Prostate Adenocarcinoma	508	-15330	NA	NA	7/15/14	0	AFR_ADMIX	NA	No	C61	2279175	C61.9	Yes	No	0.3185	0	8	No	PRAD	9938C4AD-748C-4086-9081-FAC0AEFAD440	NA	N0	T2C	NA	16.7012	0:CENSORED	NA	No	NA	No	NA	1	Primary	Male	Matched	NA	No	Yes	University of California San Francisco
prad_tcga_pan_can_atlas_2018	TCGA-V1-A8ML	TCGA-V1-A8ML-01	63	NA	NA	1	-25	Prostate Cancer	PRAD	Prostate Adenocarcinoma	448	-23360	NA	NA	7/15/14	0.0045	AFR	NA	No	C61	2279175	C61.9	Yes	Yes	0.3314	0	10	No	PRAD	69174712-AF41-422D-952A-D8D0D16D7182	NA	N0	T2C	NA	14.7286	0:CENSORED	NA	No	NA	No	-28	1	Primary	Male	Matched	PRAD	No	Yes	University of California San Francisco
prad_tcga_pan_can_atlas_2018	TCGA-V1-A8WL	TCGA-V1-A8WL-01	64	NA	NA	1	-27	Prostate Cancer	PRAD	Prostate Adenocarcinoma	1948	-23725	NA	NA	7/23/14	0.0359	AFR	NA	No	C61	2279175	C61.9	Yes	Yes	0.3343	0.02	25	No	PRAD	F7FC3F2E-C70E-460D-B34D-BB2EA423A0AE	NA	N0	T3A	NA	64.0431	0:CENSORED	NA	No	NA	No	-22	1	Primary	Male	Matched	PRAD	No	Yes	University of California San Francisco
prad_tcga_pan_can_atlas_2018	TCGA-V1-A8WN	TCGA-V1-A8WN-01	47	NA	NA	0	-39	Prostate Cancer	PRAD	Prostate Adenocarcinoma	924	-17520	NA	NA	7/15/14	0.0118	AFR	NA	No	C61	2279175	C61.9	Yes	Yes	0.332	0	12	No	PRAD	DC16F348-A49F-4958-A3FF-BC40E18DF2BD	NA	NA	T2C	NA	30.3777	0:CENSORED	NA	No	NA	No	-20	1	Primary	Male	Matched	PRAD	No	Yes	University of California San Francisco
prad_tcga_pan_can_atlas_2018	TCGA-V1-A8WV	TCGA-V1-A8WV-01	52	NA	NA	21	-23	Prostate Cancer	PRAD	Prostate Adenocarcinoma	686	-19345	NA	NA	7/15/14	0.5379	EAS	NA	No	C61	2279175	C61.9	Yes	Yes	0.3198	0.02	39	No	PRAD	8E5B1D47-7D92-4D28-8186-4176ADA96672	NA	N1	T3B	NA	22.5532	0:CENSORED	NA	No	NA	No	-10	1	Primary	Male	Matched	PRAD	No	Yes	University of California San Francisco
prad_tcga_pan_can_atlas_2018	TCGA-V1-A8WW	TCGA-V1-A8WW-01	59	NA	NA	2	-3	Prostate Cancer	PRAD	Prostate Adenocarcinoma	1078	-21900	NA	NA	7/15/14	0.2146	EUR	NA	No	C61	2279175	C61.9	Yes	Yes	0.3368	0	32	Yes	PRAD	D843996C-0F17-4482-8466-9F6144981B8A	NA	N1	T3B	NA	35.4407	0:CENSORED	NA	No	NA	No	-6	1	Primary	Male	Matched	PRAD	No	Yes	University of California San Francisco
prad_tcga_pan_can_atlas_2018	TCGA-V1-A8X3	TCGA-V1-A8X3-01	51	NA	NA	1	-35	Prostate Cancer	PRAD	Prostate Adenocarcinoma	202	-18980	NA	NA	7/23/14	0.0612	EUR	NA	No	C61	2279175	C61.9	Yes	Yes	0.3208	0	22	No	PRAD	86B82965-B19B-4285-B1A5-51A5D5267103	NA	N0	T2C	NA	6.64102	0:CENSORED	NA	No	NA	No	-20	1	Primary	Male	Matched	PRAD	No	Yes	University of California San Francisco
prad_tcga_pan_can_atlas_2018	TCGA-V1-A9O9	TCGA-V1-A9O9-01	56	NA	NA	1	NA	Prostate Cancer	PRAD	Prostate Adenocarcinoma	2870	-20805	NA	NA	7/23/14	0.0731	EUR	NA	No	C61	2279175	C61.9	Yes	Yes	0.3216	0	26	No	PRAD	F6935F67-5C62-4774-8346-711F36F3B547	NA	N0	T3B	NA	94.3551	0:CENSORED	NA	No	NA	No	NA	1	Primary	Male	Matched	PRAD	No	Yes	University of California San Francisco
prad_tcga_pan_can_atlas_2018	TCGA-V1-A9OA	TCGA-V1-A9OA-01	61	NA	NA	3	NA	Prostate Cancer	PRAD	Prostate Adenocarcinoma	636	-22630	NA	NA	7/23/14	0.1664	EUR	NA	No	C61	2279175	C61.9	Yes	Yes	0.3348	0	17	No	PRAD	A8396F6D-53E2-4664-A3E2-DF061D022108	NA	N1	T3B	NA	20.9094	0:CENSORED	NA	No	NA	Yes	NA	1	Primary	Male	Matched	PRAD	No	Yes	University of California San Francisco
prad_tcga_pan_can_atlas_2018	TCGA-V1-A9OF	TCGA-V1-A9OF-01	49	NA	NA	0	NA	Prostate Cancer	PRAD	Prostate Adenocarcinoma	1184	-18250	NA	NA	7/23/14	0.0223	EUR	NA	No	C61	2279175	C61.9	Yes	Yes	0.3231	0.04	13	No	PRAD	D4DC7C5C-45B3-4741-B0C1-FEE477DA2EF4	NA	NA	T2C	NA	38.9256	0:CENSORED	NA	No	NA	No	NA	1	Primary	Male	Matched	PRAD	No	Yes	University of California San Francisco
prad_tcga_pan_can_atlas_2018	TCGA-V1-A9OH	TCGA-V1-A9OH-01	63	NA	NA	0	NA	Prostate Cancer	PRAD	Prostate Adenocarcinoma	2403	-23360	NA	NA	7/23/14	0.0905	EUR	NA	No	C61	2279175	C61.9	Yes	Yes	0.318	0	51	NA	PRAD	6EF0FC2D-F274-4253-BEC5-6DBD55953D76	NA	NA	T2B	NA	79.0019	0:CENSORED	NA	No	NA	No	NA	1	Primary	Male	Matched	PRAD	No	Yes	University of California San Francisco
prad_tcga_pan_can_atlas_2018	TCGA-V1-A9OQ	TCGA-V1-A9OQ-01	67	NA	NA	0	NA	Prostate Cancer	PRAD	Prostate Adenocarcinoma	371	-24820	NA	NA	39400	0.0474	NA	NA	No	C61	2279175	C61.9	Yes	Yes	0.3344	0	45	No	PRAD	10271D9C-9B9C-4B5F-A845-A0F1BD03AF51	NA	NA	T3A	NA	12.1971	0:CENSORED	NA	No	NA	No	NA	1	Primary	Male	Matched	PRAD	No	Yes	University of California San Francisco
prad_tcga_pan_can_atlas_2018	TCGA-V1-A9OY	TCGA-V1-A9OY-01	57	NA	NA	0	NA	Prostate Cancer	PRAD	Prostate Adenocarcinoma	1067	-21170	NA	NA	7/23/14	0.0229	EUR	NA	No	C61	2279175	C61.9	Yes	Yes	0.3267	0	16	No	PRAD	69FC0351-6496-46B5-BE22-25B80C1DC4CC	NA	N1	T3A	NA	35.0791	0:CENSORED	NA	No	NA	No	NA	1	Primary	Male	Matched	PRAD	No	Yes	University of California San Francisco
prad_tcga_pan_can_atlas_2018	TCGA-V1-A9Z7	TCGA-V1-A9Z7-01	54	NA	NA	4	NA	Prostate Cancer	PRAD	Prostate Adenocarcinoma	874	-20075	NA	NA	7/23/14	0.1225	EUR	NA	No	C61	2279175	C61.9	Yes	Yes	0.3332	0	25	NA	PRAD	4DB62B98-ABD4-4A7C-9FCE-8BBDA2AEC8A3	NA	N0	T3B	NA	28.7339	0:CENSORED	NA	No	NA	No	NA	1	Primary	Male	Matched	PRAD	No	Yes	University of California San Francisco
prad_tcga_pan_can_atlas_2018	TCGA-V1-A9Z8	TCGA-V1-A9Z8-01	59	NA	NA	1	NA	Prostate Cancer	PRAD	Prostate Adenocarcinoma	827	-21900	NA	NA	7/23/14	0.0943	EUR	NA	No	C61	2279175	C61.9	Yes	Yes	0.3284	0	26	NA	PRAD	9BF4E7BB-6AA9-4BE8-A7C3-E630ECFF4DCE	NA	N0	T3B	NA	27.1887	0:CENSORED	NA	No	NA	No	NA	1	Primary	Male	Matched	PRAD	No	Yes	University of California San Francisco
prad_tcga_pan_can_atlas_2018	TCGA-V1-A9Z9	TCGA-V1-A9Z9-01	63	NA	NA	0	NA	Prostate Cancer	PRAD	Prostate Adenocarcinoma	540	-23360	NA	NA	7/23/14	0.0623	EUR	NA	No	C61	2279175	C61.9	Yes	Yes	0.322	0	28	No	PRAD	0885EB03-DE9F-46BA-9C53-FB69C67AB9F0	NA	N0	T2C	NA	17.7532	0:CENSORED	NA	No	NA	No	NA	1	Primary	Male	Matched	PRAD	No	Yes	University of California San Francisco
prad_tcga_pan_can_atlas_2018	TCGA-V1-A9ZG	TCGA-V1-A9ZG-01	64	NA	NA	1	NA	Prostate Cancer	PRAD	Prostate Adenocarcinoma	1517	-23725	NA	NA	7/23/14	0.0269	EAS	NA	No	C61	2279175	C61.9	Yes	Yes	0.3293	0	24	No	PRAD	DEC99F86-622B-477F-A26A-98C954FB1F17	NA	N0	T2C	NA	49.8734	0:CENSORED	NA	No	NA	No	NA	1	Primary	Male	Matched	PRAD	No	Yes	University of California San Francisco
prad_tcga_pan_can_atlas_2018	TCGA-V1-A9ZK	TCGA-V1-A9ZK-01	68	NA	NA	1	NA	Prostate Cancer	PRAD	Prostate Adenocarcinoma	1383	-25185	NA	NA	10/23/14	0.0276	EUR	NA	No	C61	2407010	C61.9	Yes	Yes	0.3281	0	22	No	PRAD	7DC62C0F-B82D-417F-89A7-4CB984A9D304	NA	N0	T3B	NA	45.468	0:CENSORED	NA	No	NA	No	NA	1	Primary	Male	Matched	PRAD	No	Yes	University of California San Francisco
prad_tcga_pan_can_atlas_2018	TCGA-V1-A9ZR	TCGA-V1-A9ZR-01	68	NA	NA	0	NA	Prostate Cancer	PRAD	Prostate Adenocarcinoma	1361	-25185	NA	NA	7/23/14	0.0727	EUR	NA	No	C61	2279175	C61.9	Yes	Yes	0.3482	0	33	NA	PRAD	338FE754-FC4A-4294-BA15-42D4C7C9AC10	NA	N0	T4	NA	44.7447	0:CENSORED	NA	No	NA	No	NA	1	Primary	Male	Matched	PRAD	No	Yes	University of California San Francisco
prad_tcga_pan_can_atlas_2018	TCGA-VN-A88K	TCGA-VN-A88K-01	58	NA	NA	3	-19	Prostate Cancer	PRAD	Prostate Adenocarcinoma	776	-21524	0	NA	37178	0.1365	EUR	NA	No	C61	2279175	C61.9	Yes	Yes	0.3381	0.03	22	No	PRAD	A186C956-6756-4339-9793-494FE9B80C94	NA	N1	T3A	NA	25.512	0:CENSORED	NA	No	NA	No	-24	1	Primary	Male	Matched	PRAD	No	Yes	NCI Urologic Oncology Branch
prad_tcga_pan_can_atlas_2018	TCGA-VN-A88L	TCGA-VN-A88L-01	54	NA	NA	0	-21	Prostate Cancer	PRAD	Prostate Adenocarcinoma	746	-20026	0	NA	37178	0.0429	EUR	NA	No	C61	2279175	C61.9	Yes	Yes	0.3338	0	15	No	PRAD	74602E83-3EE3-4EE7-B05A-135FBDDDCC5C	NA	N0	T2C	Tumor Free	24.5258	0:CENSORED	NA	No	NA	No	-22	1	Primary	Male	Matched	PRAD	No	Yes	NCI Urologic Oncology Branch
prad_tcga_pan_can_atlas_2018	TCGA-VN-A88M	TCGA-VN-A88M-01	55	NA	NA	0	NA	Prostate Cancer	PRAD	Prostate Adenocarcinoma	189	-20157	0	NA	37178	0.056	AFR	NA	No	C61	2279175	C61.9	Yes	Yes	0.3158	0	16	NA	PRAD	35243518-B086-4D76-A336-8C61A14F9DED	NA	N0	T2C	Tumor Free	6.21363	0:CENSORED	NA	No	NA	No	NA	1	Primary	Male	Matched	PRAD	No	Yes	NCI Urologic Oncology Branch
prad_tcga_pan_can_atlas_2018	TCGA-VN-A88N	TCGA-VN-A88N-01	62	NA	NA	0	-23	Prostate Cancer	PRAD	Prostate Adenocarcinoma	766	-22695	0	NA	37178	0.0175	EUR	NA	No	C61	2279175	C61.9	Yes	Yes	0.3258	0	22	No	PRAD	E9A4C770-665F-454B-81F7-B8AE3F1E154E	NA	N0	T2C	Tumor Free	25.1833	0:CENSORED	NA	No	NA	No	-22	1	Primary	Male	Matched	PRAD	No	Yes	NCI Urologic Oncology Branch
prad_tcga_pan_can_atlas_2018	TCGA-VN-A88O	TCGA-VN-A88O-01	49	NA	NA	2	-19	Prostate Cancer	PRAD	Prostate Adenocarcinoma	481	-17945	0	NA	37178	0.0666	NA	NA	No	C61	2279175	C61.9	Yes	Yes	0.3181	0	29	NA	PRAD	EB715348-7C5C-4E95-BAC8-05604BDDA2DA	NA	N0	T2C	Tumor Free	15.8135	0:CENSORED	NA	No	NA	No	-20	1	Primary	Male	Matched	PRAD	No	Yes	NCI Urologic Oncology Branch
prad_tcga_pan_can_atlas_2018	TCGA-VN-A88P	TCGA-VN-A88P-01	60	NA	NA	2	-15	Prostate Cancer	PRAD	Prostate Adenocarcinoma	1260	-21916	0	NA	37178	0.1159	EUR	NA	No	C61	2279175	C61.9	Yes	Yes	0.3267	0	34	No	PRAD	74C7DD37-7FF5-47AC-AEB7-14202871B6F1	NA	N0	T2C	Tumor Free	41.4242	0:CENSORED	NA	No	NA	No	-24	1	Primary	Male	Matched	PRAD	No	Yes	NCI Urologic Oncology Branch
prad_tcga_pan_can_atlas_2018	TCGA-VN-A88Q	TCGA-VN-A88Q-01	60	NA	NA	2	-31	Prostate Cancer	PRAD	Prostate Adenocarcinoma	1366	-22087	0	NA	37178	0.0606	EUR	NA	No	C61	2279175	C61.9	Yes	Yes	0.3317	0	30	No	PRAD	AB540819-9531-4E99-868A-751649F25E6A	NA	N0	T2C	Tumor Free	44.9091	0:CENSORED	NA	No	NA	No	-22	1	Primary	Male	Matched	PRAD	No	Yes	NCI Urologic Oncology Branch
prad_tcga_pan_can_atlas_2018	TCGA-VN-A943	TCGA-VN-A943-01	71	NA	NA	0	NA	Prostate Cancer	PRAD	Prostate Adenocarcinoma	496	-26162	0	NA	37755	0.0399	EUR	NA	No	C61	2279175	C61.9	Yes	Yes	0.3218	0	22	No	PRAD	92F45022-EE76-418D-8F9E-C3509EFDA0C0	NA	N0	T2C	Tumor Free	16.3067	0:CENSORED	NA	No	NA	No	NA	1	Primary	Male	Matched	PRAD	No	Yes	NCI Urologic Oncology Branch
prad_tcga_pan_can_atlas_2018	TCGA-VP-A872	TCGA-VP-A872-01	60	NA	NA	4	-9	Prostate Cancer	PRAD	Prostate Adenocarcinoma	3631	-22098	0	NA	3/26/14	0.1414	EUR	NA	No	C61	2410662	C61.9	Yes	Yes	0.3341	0.02	26	No	PRAD	7FC65E49-0401-4A36-8800-FD87B7927FC1	NA	N0	T3A	Tumor Free	119.374	0:CENSORED	NA	No	NA	No	-12	1	Primary	Male	Matched	PRAD	No	Yes	Washington University
prad_tcga_pan_can_atlas_2018	TCGA-VP-A875	TCGA-VP-A875-01	67	NA	NA	0	-29	Prostate Cancer	PRAD	Prostate Adenocarcinoma	2309	-24742	0	NA	3/26/14	0.1832	AFR	NA	No	C61	2279175	C61.9	Yes	Yes	0.3324	0	28	No	PRAD	E833AD67-2CB3-414C-B15E-28F49479E2EF	NA	N0	T3A	NA	75.9115	0:CENSORED	NA	No	NA	No	-24	1	Primary	Male	Matched	PRAD	No	Yes	Washington University
prad_tcga_pan_can_atlas_2018	TCGA-VP-A876	TCGA-VP-A876-01	46	NA	NA	2	-29	Prostate Cancer	PRAD	Prostate Adenocarcinoma	3333	-16934	0	NA	3/26/14	0.0688	EUR	NA	No	C61	2279175	C61.9	Yes	Yes	0.3195	0	20	No	PRAD	75D22D59-DEC8-4F59-86C8-36B5E9F4FB0D	NA	N0	T2C	Tumor Free	109.577	0:CENSORED	NA	No	NA	No	-14	1	Primary	Male	Matched	PRAD	No	Yes	Washington University
prad_tcga_pan_can_atlas_2018	TCGA-VP-A87B	TCGA-VP-A87B-01	63	NA	NA	2	-23	Prostate Cancer	PRAD	Prostate Adenocarcinoma	2722	-23271	0	NA	3/28/14	0.1284	EUR	NA	No	C61	2279175	C61.9	Yes	Yes	0.3227	0	36	Yes	PRAD	17C0CE0F-8227-4119-9B39-EA8DB18F5F4B	NA	N0	T2B	Tumor Free	81.3032	1:PROGRESSION	NA	No	NA	Yes	-22	1	Primary	Male	Matched	PRAD	No	Yes	Washington University
prad_tcga_pan_can_atlas_2018	TCGA-VP-A87C	TCGA-VP-A87C-01	67	NA	NA	3	-35	Prostate Cancer	PRAD	Prostate Adenocarcinoma	1690	-24608	0	NA	3/28/14	0.0648	AFR	NA	No	C61	2279175	C61.9	Yes	Yes	0.3158	0	20	No	PRAD	7C398299-D789-4185-ADFA-194817877947	NA	N0	T2C	Tumor Free	55.561	0:CENSORED	NA	No	NA	No	-24	1	Primary	Male	Matched	PRAD	No	Yes	Washington University
prad_tcga_pan_can_atlas_2018	TCGA-VP-A87E	TCGA-VP-A87E-01	59	NA	NA	0	-21	Prostate Cancer	PRAD	Prostate Adenocarcinoma	2037	-21811	0	NA	3/28/14	0	AFR	NA	No	C61	2279175	C61.9	Yes	Yes	0.3287	0	19	No	PRAD	DC20ECF0-2807-4675-A7FD-8EAD1CEE7EA0	NA	N0	T2C	Tumor Free	66.9691	0:CENSORED	NA	No	NA	No	-22	1	Primary	Male	Matched	PRAD	No	Yes	Washington University
prad_tcga_pan_can_atlas_2018	TCGA-VP-A87H	TCGA-VP-A87H-01	76	NA	NA	11	-17	Prostate Cancer	PRAD	Prostate Adenocarcinoma	663	-28060	0	NA	3/28/14	0.3105	EUR	NA	No	C61	2279175	C61.9	Yes	Yes	0.3177	0	27	No	PRAD	661DC657-D2B3-44FA-B859-2C4EE42B0046	NA	N0	T3B	With Tumor	21.797	0:CENSORED	NA	No	NA	No	-22	1	Primary	Male	Matched	PRAD	No	Yes	Washington University
prad_tcga_pan_can_atlas_2018	TCGA-VP-A87J	TCGA-VP-A87J-01	56	NA	NA	3	-23	Prostate Cancer	PRAD	Prostate Adenocarcinoma	1774	-20792	0	NA	3/31/14	0.0632	AFR_ADMIX	NA	No	C61	2279175	C61.9	Yes	Yes	0.3196	0.04	28	No	PRAD	486D225F-ECA6-499B-A142-DD86137B22E4	NA	N1	T3A	With Tumor	58.3226	0:CENSORED	NA	No	NA	No	-20	1	Primary	Male	Matched	PRAD	No	Yes	Washington University
prad_tcga_pan_can_atlas_2018	TCGA-VP-AA1N	TCGA-VP-AA1N-01	70	NA	NA	16	NA	Prostate Cancer	PRAD	Prostate Adenocarcinoma	1365	-25781	0	NA	3/31/14	0.1897	EUR	NA	No	C61	2279175	C61.9	Yes	Yes	0.3318	0	30	No	PRAD	EA953CE5-7082-41FF-8E38-760FE4100414	NA	N0	T3A	Tumor Free	44.8762	0:CENSORED	NA	No	NA	Yes	NA	1	Primary	Male	Matched	PRAD	No	Yes	Washington University
prad_tcga_pan_can_atlas_2018	TCGA-WW-A8ZI	TCGA-WW-A8ZI-01	70	NA	NA	2	-33	Prostate Cancer	PRAD	Prostate Adenocarcinoma	449	-25593	0	NA	3/26/14	0.0819	EUR	NA	No	C61	2279175	C61.9	Yes	Yes	0.3274	0	26	No	PRAD	ABEB0894-862F-4035-A6D9-FE0BA61630A9	NA	N0	T2C	Tumor Free	14.7615	0:CENSORED	NA	No	NA	No	-22	1	Primary	Male	Matched	PRAD	Yes	No	Wake Forest University
prad_tcga_pan_can_atlas_2018	TCGA-XA-A8JR	TCGA-XA-A8JR-01	68	NA	NA	0	-31	Prostate Cancer	PRAD	Prostate Adenocarcinoma	376	-25090	0	NA	40434	0.0302	EUR	NA	No	C61	2279175	C61.9	Yes	Yes	0.3025	0	20	No	PRAD	5E15DCC7-932E-4D9A-A765-BD5FF1CD7AEA	NA	N0	T2C	Tumor Free	12.3615	0:CENSORED	NA	No	NA	No	-20	1	Primary	Male	Matched	PRAD	Yes	No	University of Minnesota
prad_tcga_pan_can_atlas_2018	TCGA-XJ-A83F	TCGA-XJ-A83F-01	67	NA	NA	3	NA	Prostate Cancer	PRAD	Prostate Adenocarcinoma	1127	NA	0	NA	37786	0.0835	EUR	NA	No	C61	2279175	C61.9	Yes	Yes	0.3173	0	29	No	PRAD	BDD4FEFA-512A-4720-9F9E-11EB3892FE3C	NA	N0	T3A	Tumor Free	37.0516	0:CENSORED	NA	No	NA	No	NA	1	Primary	Male	Matched	PRAD	No	Yes	University of Kansas
prad_tcga_pan_can_atlas_2018	TCGA-XJ-A83G	TCGA-XJ-A83G-01	51	NA	NA	0	-13	Prostate Cancer	PRAD	Prostate Adenocarcinoma	1461	NA	0	NA	37786	0.092	AFR_ADMIX	NA	No	C61	2279175	C61.9	Yes	Yes	0.3336	0	19	No	PRAD	BF428D43-2DA6-43FC-BD62-7CBFF84E95EC	NA	N0	T3B	Tumor Free	48.0324	0:CENSORED	NA	No	NA	No	-20	1	Primary	Male	Matched	PRAD	No	Yes	University of Kansas
prad_tcga_pan_can_atlas_2018	TCGA-XJ-A9DI	TCGA-XJ-A9DI-01	62	NA	NA	0	-31	Prostate Cancer	PRAD	Prostate Adenocarcinoma	1461	NA	0	NA	5/21/14	0.0003	EUR	NA	No	C61	2279175	C61.9	Yes	Yes	0.3393	0	17	No	PRAD	39A5AEBE-ACAD-4141-AA5A-66228C4049F8	NA	N0	T3B	Tumor Free	48.0324	0:CENSORED	NA	No	NA	Yes	-22	1	Primary	Male	Matched	PRAD	No	Yes	University of Kansas
prad_tcga_pan_can_atlas_2018	TCGA-XJ-A9DK	TCGA-XJ-A9DK-01	63	NA	NA	0	-31	Prostate Cancer	PRAD	Prostate Adenocarcinoma	275	NA	0	NA	5/21/14	0	EUR	NA	No	C61	2279175	C61.9	Yes	Yes	0.3301	0	4	NA	PRAD	5A4D8694-947D-45E9-9A21-6DE0F63837F0	NA	NA	T2C	NA	9.041	0:CENSORED	NA	No	NA	NA	-14	1	Primary	Male	Matched	PRAD	No	Yes	University of Kansas
prad_tcga_pan_can_atlas_2018	TCGA-XK-AAIR	TCGA-XK-AAIR-01	75	NA	NA	2	NA	Prostate Cancer	PRAD	Prostate Adenocarcinoma	972	-27703	0	NA	38578	0.0691	EUR	NA	No	C61	2279175	C61.9	Yes	Yes	0.3372	0	25	No	PRAD	12D2B93E-A033-4B36-AE81-C15879EB40BD	NA	N0	T2C	Tumor Free	31.9558	0:CENSORED	NA	No	NA	No	NA	1	Primary	Male	Matched	PRAD	No	Yes	Mayo Clinic Arizona
prad_tcga_pan_can_atlas_2018	TCGA-XK-AAIV	TCGA-XK-AAIV-01	63	NA	NA	19	NA	Prostate Cancer	PRAD	Prostate Adenocarcinoma	1133	-23325	0	NA	38578	0.2581	EUR	NA	No	C61	2279175	C61.9	Yes	Yes	0.3378	0	43	No	PRAD	0E747C7E-3621-4D88-847C-86811655D908	NA	N1	T3B	With Tumor	37.2489	0:CENSORED	NA	No	NA	Yes	NA	1	Primary	Male	Matched	PRAD	No	Yes	Mayo Clinic Arizona
prad_tcga_pan_can_atlas_2018	TCGA-XK-AAIW	TCGA-XK-AAIW-01	78	NA	NA	1	NA	Prostate Cancer	PRAD	Prostate Adenocarcinoma	1218	-28721	0	NA	38700	0.0272	EUR	NA	No	C61	2279175	C61.9	Yes	Yes	0.4874	4.9	6228	No	PRAD	2270D09E-A8BE-4B7D-9520-A4BB1CD053C0	NA	N0	T3B	With Tumor	14.0382	1:PROGRESSION	NA	No	NA	No	NA	1	Primary	Male	Matched	PRAD	No	Yes	Mayo Clinic Arizona
prad_tcga_pan_can_atlas_2018	TCGA-XK-AAJA	TCGA-XK-AAJA-01	62	NA	NA	0	NA	Prostate Cancer	PRAD	Prostate Adenocarcinoma	930	-22771	0	NA	38700	0.1428	NA	NA	No	C61	2279175	C61.9	Yes	Yes	0.3349	0.05	40	No	PRAD	D17B1955-0565-46C1-A5A7-ECD41AC0286A	NA	N0	T3A	NA	30.575	0:CENSORED	NA	No	NA	No	NA	1	Primary	Male	Matched	PRAD	No	Yes	Mayo Clinic Arizona
prad_tcga_pan_can_atlas_2018	TCGA-XK-AAJP	TCGA-XK-AAJP-01	66	NA	NA	1	NA	Prostate Cancer	PRAD	Prostate Adenocarcinoma	1259	-24320	0	NA	5/13/14	0.1054	EUR	NA	No	C61	2279175	C61.9	Yes	Yes	0.3238	0.03	30	No	PRAD	720D77BC-58E3-42EE-AAE7-5DE586C2AC41	NA	N0	T3A	Tumor Free	41.3913	0:CENSORED	NA	No	NA	No	NA	1	Primary	Male	Matched	PRAD	No	Yes	Mayo Clinic Arizona
prad_tcga_pan_can_atlas_2018	TCGA-XK-AAJU	TCGA-XK-AAJU-01	65	NA	NA	0	NA	Prostate Cancer	PRAD	Prostate Adenocarcinoma	1576	-23958	0	NA	5/13/14	0	EUR	NA	No	C61	2279175	C61.9	Yes	Yes	0.3238	0.03	1	No	PRAD	ED7084F8-060C-4780-8B35-A03A5EAB9684	NA	N0	T2C	Tumor Free	51.8131	0:CENSORED	NA	No	NA	No	NA	1	Primary	Male	Matched	PRAD	No	Yes	Mayo Clinic Arizona
prad_tcga_pan_can_atlas_2018	TCGA-XQ-A8TB	TCGA-XQ-A8TB-01	67	NA	NA	1	-31	Prostate Cancer	PRAD	Prostate Adenocarcinoma	770	-24623	0	NA	1/26/15	0.0652	NA	NA	No	C61	2279175	C61.9	Yes	Yes	0.3204	0	24	No	PRAD	5277F041-F9FB-47C2-83F3-65AD230DD40A	NA	N0	T3B	Tumor Free	25.3148	0:CENSORED	NA	No	NA	Yes	-20	1	Primary	Male	Matched	PRAD	NA	NA	University of Sao Paulo
prad_tcga_pan_can_atlas_2018	TCGA-Y6-A9XI	TCGA-Y6-A9XI-01	72	NA	NA	1	NA	Prostate Cancer	PRAD	Prostate Adenocarcinoma	526	-26471	0	NA	11/13/14	0.0769	EUR	NA	No	C61	2279175	C61.9	Yes	Yes	0.3279	0	40	No	PRAD	C4EBB2EB-E1F0-4490-80F3-5CF0C40A3091	NA	N0	NA	Tumor Free	17.293	0:CENSORED	NA	No	NA	No	NA	1	Primary	Male	Matched	PRAD	No	Yes	University of Arizona
prad_tcga_pan_can_atlas_2018	TCGA-YL-A8HJ	TCGA-YL-A8HJ-01	58	NA	NA	0	-33	Prostate Cancer	PRAD	Prostate Adenocarcinoma	1611	-21416	0	NA	3/13/14	0.0091	EUR	NA	No	C61	2279175	C61.9	Yes	Yes	0.3259	0	30	No	PRAD	666D8B0C-593F-4EC3-B16A-2DADBEAD8C32	NA	NA	T3B	Tumor Free	52.9638	0:CENSORED	NA	No	NA	Yes	-22	1	Primary	Male	Matched	PRAD	No	Yes	PROCURE Biobank
prad_tcga_pan_can_atlas_2018	TCGA-YL-A8SL	TCGA-YL-A8SL-01	74	NA	NA	13	-15	Prostate Cancer	PRAD	Prostate Adenocarcinoma	987	-27033	0	NA	4/25/14	0.2142	EUR	NA	No	C61	2279175	C61.9	Yes	Yes	0.3229	0	39	No	PRAD	23EBC73D-BE3B-42F8-9390-BF18A21AFC5C	NA	N1	T3B	Tumor Free	32.449	0:CENSORED	NA	No	NA	No	-22	1	Primary	Male	Matched	PRAD	No	Yes	PROCURE Biobank
prad_tcga_pan_can_atlas_2018	TCGA-ZG-A9LM	TCGA-ZG-A9LM-01	72	NA	NA	11	NA	Prostate Cancer	PRAD	Prostate Adenocarcinoma	378	-26377	0	NA	7/18/14	0.3341	EUR	NA	No	C61	2279175	C61.9	Yes	Yes	0.3418	0.02	30	No	PRAD	9357E8EB-1CE5-4C0F-A668-E5E7F3031D6C	NA	N1	T3A	Tumor Free	12.4273	0:CENSORED	NA	No	NA	No	NA	1	Primary	Male	Matched	PRAD	No	Yes	University Medical Center Hamburg-Eppendorf
prad_tcga_pan_can_atlas_2018	TCGA-ZG-A9LS	TCGA-ZG-A9LS-01	64	NA	NA	7	NA	Prostate Cancer	PRAD	Prostate Adenocarcinoma	516	-23540	0	NA	7/18/14	0.1958	EUR	NA	No	C61	2279175	C61.9	Yes	Yes	0.3278	0	18	No	PRAD	AFA7D9A2-3998-4182-BF63-54895ED2DE37	NA	N1	T3B	With Tumor	16.9642	0:CENSORED	NA	No	NA	Yes	NA	1	Primary	Male	Matched	PRAD	No	Yes	University Medical Center Hamburg-Eppendorf
prad_tcga_pan_can_atlas_2018	TCGA-ZG-A9LY	TCGA-ZG-A9LY-01	60	NA	NA	4	NA	Prostate Cancer	PRAD	Prostate Adenocarcinoma	370	-21942	0	NA	7/18/14	0.1869	EUR	NA	No	C61	2279175	C61.9	Yes	Yes	0.3084	0	33	No	PRAD	3DE1A86B-AAEB-4F0D-9F32-1FDA924198D7	NA	N1	T3B	Tumor Free	12.1643	0:CENSORED	NA	No	NA	Yes	NA	1	Primary	Male	Matched	PRAD	No	Yes	University Medical Center Hamburg-Eppendorf
prad_tcga_pan_can_atlas_2018	TCGA-ZG-A9ND	TCGA-ZG-A9ND-01	55	NA	NA	2	NA	Prostate Cancer	PRAD	Prostate Adenocarcinoma	410	-20428	0	NA	7/18/14	0.167	EUR	NA	No	C61	2279175	C61.9	Yes	Yes	0.3249	0	25	No	PRAD	348C2BF3-2146-4990-9ADF-FA6968B4F072	NA	N0	T3A	Tumor Free	13.4793	0:CENSORED	NA	No	NA	No	NA	1	Primary	Male	Matched	PRAD	No	Yes	University Medical Center Hamburg-Eppendorf
prad_tcga_pan_can_atlas_2018	TCGA-ZG-A9NI	TCGA-ZG-A9NI-01	73	NA	NA	7	NA	Prostate Cancer	PRAD	Prostate Adenocarcinoma	132	-26697	0	NA	7/18/14	0.2181	EUR	NA	No	C61	2279175	C61.9	Yes	Yes	0.3079	0	83	No	PRAD	03C15D06-B81E-433C-9DE4-906CBA91539F	NA	N0	T3B	Tumor Free	4.33968	0:CENSORED	NA	No	NA	No	NA	1	Primary	Male	Matched	PRAD	No	Yes	University Medical Center Hamburg-Eppendorf
[truncated: 6 more columns]
