# Supplementary material for: Exploring the prognostic significance of lactate-mitochondria-related genes in prostate cancer
Source: Front Genet. 2025 Jan 6;15:1515045. doi: 10.3389/fgene.2024.1515045 (PMC11743670; doi:10.3389/fgene.2024.1515045)
Supplement: Supplementary file 11 [file Table5.xlsx]

## Sheet: Sheet1
Table5. The detailed fold change information for DEGs
ID	Conmean	Treatmean	LogFC	Pvalue	FDR
AJUBA	19.1494	8.42515	-1.18453	1.65817e-18	9.06029e-17
CA9	1.73782	0.68856	-1.33562	1.45473e-15	3.32484e-14
EGLN2	0.899342	1.44536	0.684491	6.44067e-06	1.90311e-05
EGLN3	8.84112	4.35439	-1.02176	1.54429e-07	6.0278e-07
EPAS1	134.77	82.1236	-0.71463	5.46151e-08	2.35466e-07
HIF3A	5.76126	1.75716	-1.71314	1.46111e-16	3.9596e-15
PSMA1	10.0075	16.0026	0.677226	8.76394e-16	2.10924e-14
PSMA2	0.170904	0.33361	0.964977	1.99716e-09	1.08248e-08
PSMA6	0.859213	1.59594	0.893321	1.89632e-13	2.1802e-12
GLUL	146.379	97.4389	-0.587141	1.54229e-11	1.22929e-10
OAT	128.385	71.1703	-0.851134	4.83274e-17	1.38905e-15
PYCR1	65.8077	162.266	1.30203	1.50834e-19	1.05975e-17
PYCR3	16.6343	32.0653	0.946847	5.9931e-19	3.66739e-17
RIMKLA	2.1291	4.06811	0.934116	7.01042e-11	4.92547e-10
ALDOC	26.173	16.1646	-0.695241	3.2404e-13	3.53278e-12
ENO2	26.3162	13.4518	-0.968149	7.19661e-14	9.41515e-13
GCK	0.500719	0.214156	-1.22534	5.32607e-10	3.18724e-09
HK2	20.8317	31.4523	0.594386	5.1727e-05	0.000130835
NUP210	16.7222	37.3693	1.16009	2.2533e-15	4.80283e-14
PFKFB3	36.6704	19.5981	-0.903906	3.22728e-10	1.98128e-09
PFKP	42.2677	26.9431	-0.64964	5.40963e-06	1.62375e-05
CXCL1	27.6166	18.1572	-0.604996	0.00191572	0.00358394
CXCL9	13.3208	24.1479	0.85822	0.00444774	0.00776206
IL12B	0.124083	0.221025	0.832904	0.00866456	0.0142556
IL18	9.05137	5.26248	-0.782391	3.6054e-05	9.3691e-05
IL18R1	4.28433	1.79221	-1.25733	5.81155e-07	2.09592e-06
IL19	0.04835	0.016949	-1.51232	0.000663794	0.00135692
ITGA3	44.7392	23.8285	-0.908852	9.94388e-15	1.76295e-13
JAK2	10.4426	6.62938	-0.655538	7.11409e-08	2.97256e-07
MPO	0.400635	0.166241	-1.26901	3.90997e-11	2.87489e-10
PIK3R1	49.1332	23.1653	-1.08474	1.06363e-12	1.06195e-11
SOCS3	225.151	112.652	-0.999028	0.00111954	0.00219397
STAT5A	19.8255	13.1061	-0.597122	1.87143e-12	1.77198e-11
SLC16A7	1.92183	0.88379	-1.12071	3.07938e-10	1.89662e-09
SLC16A8	1.7382	4.65906	1.42244	2.06232e-08	9.49568e-08
SLC16A3	5.74512	3.6925	-0.637739	2.66911e-06	8.6849e-06
ARHGAP5	16.5139	10.9837	-0.588316	3.59115e-05	9.34487e-05
ACE	16.6045	7.98576	-1.05608	2.71047e-11	2.04038e-10
ACE2	0.445675	0.0756042	-2.55945	8.50335e-11	5.82341e-10
ACOT12	0.182865	0.114832	-0.671259	0.00248361	0.00453893
ADORA2A	0.0509904	0.0901181	0.821592	0.000291649	0.000627278
CAMK4	5.68058	2.55693	-1.15162	5.05337e-05	0.000127987
CAV3	1.45284	0.622299	-1.22319	5.39909e-07	1.95087e-06
CHD9	15.7998	9.95796	-0.665986	9.96201e-09	4.89584e-08
CHKB	0.211165	0.416633	0.980403	1.12112e-07	4.53469e-07
HELZ2	10.2568	16.5699	0.691988	3.88563e-06	1.20639e-05
IRF7	23.2674	46.8084	1.00846	2.33734e-15	4.8195e-14
MEF2C	9.64075	5.45926	-0.820442	1.39427e-06	4.74853e-06
NFKB2	31.9007	50.021	0.648945	1.26548e-11	1.03922e-10
NOX1	6.10123	2.69255	-1.18013	5.18052e-06	1.56988e-05
PIP5KL1	1.87978	1.13542	-0.727344	9.25847e-12	7.73715e-11
PM20D1	0.37364	0.204757	-0.867735	5.32913e-08	2.30282e-07
PRKAB2	24.7693	16.0839	-0.62294	7.85636e-06	2.27534e-05
PRKAG3	0.337817	0.223977	-0.592889	1.07692e-06	3.72116e-06
RNF122	18.7759	12.1571	-0.627076	1.873e-06	6.24444e-06
SLC2A4	17.5261	7.63076	-1.19961	2.18767e-13	2.48504e-12
SMARCD3	20.9474	12.352	-0.762031	3.48998e-13	3.78314e-12
TBL1X	49.0696	27.9179	-0.813639	2.0503e-10	1.30517e-09
THRSP	3.15942	0.95638	-1.724	1.88143e-05	5.20273e-05
TLR3	11.0574	5.19725	-1.08919	1.6732e-14	2.71288e-13
ABCG1	13.3491	23.604	0.822289	2.29239e-11	1.7535e-10
ABCG2	31.837	6.31398	-2.33408	1.41363e-13	1.69725e-12
ABHD6	16.1748	7.46636	-1.11527	1.67164e-18	9.06029e-17
ACAA2	22.7622	13.1873	-0.787491	2.1435e-13	2.44953e-12
ACOT11	2.02858	0.87081	-1.22004	1.3282e-16	3.65159e-15
ACSL4	26.2949	11.4524	-1.19913	3.95389e-14	5.68222e-13
ACSL6	3.01223	0.169851	-4.14849	1.87106e-07	7.19984e-07
ACSM1	19.003	126.718	2.73732	5.56602e-14	7.59462e-13
ACSM5	0.662392	0.336112	-0.978743	3.13837e-06	1.00566e-05
ACSS1	37.7894	64.247	0.765647	1.47231e-14	2.47166e-13
ADAM28	4.45977	2.65725	-0.747034	1.24716e-08	5.98955e-08
ADH5	177.557	116.589	-0.606853	3.38448e-07	1.25398e-06
AGPS	12.4589	7.08109	-0.815136	5.87472e-12	5.18342e-11
AKR1B10	0.767712	0.343634	-1.15969	2.2472e-08	1.02474e-07
AKR1B15	0.356287	0.119518	-1.57581	8.73279e-10	5.06609e-09
ALB	0.489279	8.69723	4.15183	1.48647e-08	7.04958e-08
ALDH1B1	110.998	72.912	-0.6063	0.000179362	0.000402187
AMACR	2.25151	25.952	3.52688	5.29111e-23	1.67287e-20
ANK2	4.57425	1.63687	-1.48259	5.58318e-13	5.78759e-12
ANTKMT	12.396	21.4627	0.791956	1.00221e-12	1.01127e-11
ANXA1	220.267	101.824	-1.11318	6.30229e-12	5.50942e-11
ANXA6	178.244	76.1301	-1.22731	6.48349e-18	2.51004e-16
ASS1	183.548	87.9354	-1.06164	6.68222e-09	3.38031e-08
ATAD3A	16.9855	27.5311	0.696765	2.59461e-17	8.2033e-16
ATAD3B	4.86827	8.73832	0.843948	8.44547e-12	7.15226e-11
ATAD3C	6.49223	2.80545	-1.21048	7.04433e-20	6.36338e-18
ATCAY	6.5036	2.66575	-1.2867	8.88495e-12	7.45785e-11
ATG9B	0.55279	1.40524	1.34601	1.43311e-13	1.70981e-12
ATP7B	2.94172	4.52379	0.620875	0.000246913	0.00053592
BAG3	176.24	100.762	-0.806589	9.6681e-06	2.74968e-05
BCL2	14.5104	7.19522	-1.01198	4.84072e-15	9.37026e-14
BDNF	1.66004	0.671666	-1.3054	4.33016e-14	6.17618e-13
BHLHA15	33.6417	64.4107	0.937051	3.67236e-07	1.34229e-06
C12orf73	4.43865	7.41342	0.740016	1.85329e-17	6.33943e-16
CABS1	0.525512	0.298529	-0.815852	2.87151e-21	4.19019e-19
CALM1	208.197	116.423	-0.838573	2.97806e-19	2.01764e-17
CAMK2A	1.04096	0.351239	-1.56739	1.83716e-10	1.19353e-09
CAMKK2	64.2607	186.368	1.53615	2.71206e-18	1.25482e-16
CASP1	11.8195	6.59636	-0.841422	2.51128e-09	1.34573e-08
CASP14	0.819456	0.35677	-1.19967	8.88753e-07	3.11638e-06
CASQ1	16.0772	6.07946	-1.403	3.07237e-16	7.87606e-15
CAT	149.981	99.444	-0.592827	1.57679e-06	5.31292e-06
CAV2	30.4119	10.7083	-1.50591	1.29054e-20	1.53009e-18
CAVIN1	688.404	297.086	-1.21237	1.46188e-14	2.47166e-13
CCK	52.0113	12.261	-2.08475	7.44536e-09	3.74638e-08
CCN6	1.18919	0.341869	-1.79847	4.47602e-12	4.02417e-11
CCNB1	9.72262	17.3914	0.838955	7.81847e-11	5.43284e-10
CDC25C	0.401821	1.38812	1.78851	1.90484e-17	6.33943e-16
CDK1	3.72842	8.02175	1.10535	8.27797e-08	3.41376e-07
CEND1	10.0924	3.19136	-1.66102	1.76466e-14	2.83691e-13
CIBAR1	6.61389	4.06536	-0.702116	2.92091e-10	1.81077e-09
CIDEA	0.241996	0.0843281	-1.5209	1.03758e-10	6.97977e-10
CKMT1B	2.57694	4.14104	0.684331	0.00166166	0.00314901
CLIC4	245.342	114.483	-1.09965	3.96627e-13	4.18001e-12
CLU	950.573	194.486	-2.28913	5.90554e-22	1.24476e-19
CNR1	1.21375	0.56295	-1.10839	1.0351e-10	6.97977e-10
COX20	0.411419	0.645935	0.650779	0.0052131	0.00897391
CPT1B	0.114608	0.313484	1.45169	1.5666e-11	1.23826e-10
CREB3L4	222.357	345.329	0.635093	2.77907e-08	1.24926e-07
CRYAB	121.477	40.5297	-1.58363	6.45953e-23	1.75053e-20
CYBA	43.2023	25.387	-0.767019	1.91363e-11	1.4817e-10
CYP27A1	128.551	59.7729	-1.10478	1.75569e-15	3.82821e-14
CYP27C1	0.629544	0.293018	-1.10332	6.48527e-12	5.61044e-11
CYP2D6	1.02245	1.65916	0.698423	2.45226e-06	8.00678e-06
CYP2D7	0.453271	0.853878	0.913656	1.3411e-07	5.27816e-07
CYP2E1	1.87976	0.741013	-1.34298	0.0325673	0.0469811
DCN	126.38	54.1162	-1.22363	8.39587e-07	2.95491e-06
DDIT4	104.648	44.8894	-1.2211	1.35611e-11	1.09937e-10
DEGS1	214.367	327.682	0.612216	0.00361365	0.00642465
DLGAP5	0.931187	2.75073	1.56267	1.56403e-14	2.57996e-13
DNAJC15	13.5511	6.14967	-1.13983	4.87917e-12	4.34544e-11
DNM3	1.50344	0.786285	-0.935139	1.25413e-07	4.98759e-07
DOK7	2.93308	1.77435	-0.725121	1.39304e-09	7.79527e-09
E2F1	4.54034	7.94398	0.807062	5.99244e-07	2.15705e-06
EFHD1	35.1854	13.2948	-1.40412	8.25159e-10	4.81639e-09
ERBB4	1.67466	0.620117	-1.43325	2.60367e-08	1.1732e-07
FADS1	21.7698	11.3257	-0.94273	1.88345e-13	2.1786e-12
FAM72A	0.0909615	0.173621	0.932614	1.33619e-05	3.7552e-05
FANCG	0.203202	0.365879	0.848454	5.35707e-10	3.19571e-09
FEZ1	7.43092	2.9829	-1.31683	2.60515e-18	1.23549e-16
FHIT	2.91223	5.09553	0.807106	5.01382e-14	6.89219e-13
FOXO1	19.2117	11.7538	-0.708853	6.06543e-12	5.3269e-11
G0S2	71.5942	18.1685	-1.9784	1.58399e-17	5.6695e-16
GABARAP	0.486508	0.864764	0.829843	4.07717e-10	2.47897e-09
GATD3B	0.981456	1.93537	0.979617	1.01452e-07	4.12109e-07
GATM	9.1817	3.29965	-1.47645	3.74204e-20	3.9437e-18
GGCT	33.0874	77.5132	1.22816	1.58489e-23	6.01308e-21
GJA1	197.898	78.5466	-1.33313	4.98773e-20	4.73086e-18
GLYATL1	13.7597	45.9194	1.73865	1.36602e-13	1.65054e-12
GLYATL1B	0.485887	2.15363	2.14808	7.44083e-12	6.32971e-11
GPER1	14.4903	9.26302	-0.645533	8.34667e-10	4.85694e-09
GSTP1	638.428	175.382	-1.86402	1.73916e-24	1.09973e-21
HAP1	0.785098	0.515194	-0.607756	6.53809e-06	1.92589e-05
HEBP2	45.2914	69.054	0.608489	4.41008e-11	3.20533e-10
HJURP	1.10112	4.40169	1.99908	8.33234e-20	6.87237e-18
HLCS	17.8015	30.2122	0.763131	5.77289e-13	5.95172e-12
HRK	0.0288827	0.105131	1.86391	2.79406e-07	1.0475e-06
IAPP	0.106721	0.905686	3.08516	5.77979e-06	1.72394e-05
IFI27L1	8.18863	13.7227	0.744867	2.33734e-15	4.8195e-14
IFI27L2	22.8962	13.0328	-0.812964	3.80935e-13	4.05974e-12
IFI6	270.772	734.676	1.44003	0.0258547	0.0382279
JTB	15.5394	28.1377	0.856575	6.41599e-15	1.21711e-13
KANK2	140.496	56.0883	-1.32475	3.27209e-14	4.84933e-13
KAT2A	32.3606	64.0507	0.984974	4.32072e-20	4.3139e-18
KCNJ11	11.9144	18.2093	0.611965	1.18772e-06	4.08171e-06
KCNJ8	23.1554	9.86202	-1.23139	1.05947e-13	1.32225e-12
KDR	26.8089	15.2212	-0.81663	3.02946e-07	1.12684e-06
KIF28P	0.372904	0.758651	1.02463	0.000322245	0.000687625
KLK6	0.271573	0.13149	-1.04638	8.98351e-05	0.000213555
LGALS3	352.231	168.19	-1.06643	2.54303e-18	1.23549e-16
LPIN1	12.2169	6.4746	-0.916018	3.0908e-13	3.40886e-12
LRRK2	3.79048	1.5729	-1.26895	3.85296e-11	2.84399e-10
MACC1	4.15719	1.73649	-1.25943	4.57521e-11	3.31266e-10
MAP1B	66.0489	26.6604	-1.30884	1.45309e-11	1.16308e-10
MAP1LC3B2	2.2848	1.50808	-0.599356	1.21362e-12	1.19287e-11
MAPK12	4.15085	7.99506	0.945701	1.01944e-09	5.87803e-09
ME1	27.7308	9.28266	-1.57888	4.71406e-18	1.90268e-16
MEF2A	34.3778	20.2011	-0.767043	1.942e-09	1.06159e-08
MGARP	2.73619	1.03455	-1.40317	6.8795e-14	9.06279e-13
MICALL2	10.4138	17.947	0.785248	2.42226e-13	2.71895e-12
MICU3	7.1278	3.56085	-1.00123	3.68325e-13	3.96996e-12
MMP2	110.369	70.3363	-0.649991	3.75161e-06	1.17439e-05
MMP9	5.91386	13.7894	1.22138	3.54699e-08	1.57579e-07
MPC2	145.286	250.485	0.785829	1.00746e-10	6.85e-10
MRPS28	5.40612	9.30967	0.784136	3.12811e-12	2.83925e-11
MTHFD1L	6.02072	9.45911	0.651768	3.17328e-06	1.01342e-05
MTM1	18.731	11.9182	-0.652266	2.39098e-10	1.49693e-09
MT-TL2	0.439471	1.26986	1.53083	0.00029161	0.000627278
MYH7	92.9781	40.6743	-1.19277	1.05903e-06	3.67274e-06
MYO19	3.66573	5.81209	0.664956	2.08813e-11	1.61024e-10
MYOC	7.29466	4.70543	-0.632513	0.000697425	0.00141802
MYOM2	7.49264	3.5678	-1.07044	2.28847e-05	6.22844e-05
NACC2	40.7114	21.5518	-0.917626	3.00895e-12	2.74422e-11
NDRG4	10.6126	1.50927	-2.81385	1.70002e-17	5.97211e-16
NECTIN2	141.862	224.812	0.664234	9.88961e-14	1.24242e-12
NEFL	9.94698	3.65313	-1.44513	2.86058e-09	1.51579e-08
NGB	0.103258	0.0457402	-1.17471	0.00433625	0.00759545
NLRP5	0.0134442	0.0335813	1.32067	0.0117361	0.0185528
NME1	7.42481	18.2856	1.30028	1.01744e-24	9.65041e-22
NME2	0.534481	1.39994	1.38916	3.15917e-14	4.71886e-13
NOD2	0.978575	0.592772	-0.723205	7.07699e-06	2.07497e-05
NOS1	2.94637	0.934205	-1.65713	1.87753e-12	1.77198e-11
NOX4	0.383985	1.39628	1.86246	6.28605e-14	8.39764e-13
NR3C1	33.9231	17.9069	-0.921756	4.61118e-14	6.47957e-13
NR4A1	256.021	168.974	-0.599463	0.0016411	0.00311628
NTSR1	0.0754346	0.0393185	-0.940017	0.000462618	0.000969709
OGT	36.2187	67.9041	0.906765	9.89043e-13	1.00332e-11
OLFM4	664.484	154.087	-2.10849	1.62067e-05	4.51457e-05
OPTN	53.4835	31.3519	-0.770542	6.40792e-10	3.8106e-09
P2RY12	2.87859	1.05623	-1.44644	3.87388e-13	4.10545e-12
PAGE4	45.6834	21.2804	-1.10215	7.30737e-06	2.12935e-05
PAK5	1.4919	0.434284	-1.78044	1.0468e-21	1.80526e-19
PAM16	1.33408	2.3232	0.800271	5.1548e-11	3.70137e-10
PDK2	22.4792	13.4592	-0.739995	3.8381e-15	7.66408e-14
PDPN	24.8909	11.8472	-1.07107	2.13e-18	1.09206e-16
PERP	255.514	167.54	-0.608893	1.92088e-10	1.23105e-09
PET100	1.42609	3.49283	1.29233	1.11563e-17	4.23268e-16
PGR	6.33831	2.19609	-1.52916	4.50246e-15	8.89704e-14
PGRMC1	391.42	220.34	-0.828986	9.44394e-23	2.23939e-20
PLA2G2A	915.088	3093.23	1.75713	0.000161405	0.000365375
PLA2G4A	37.4419	10.3651	-1.85293	1.6732e-14	2.71288e-13
PLA2G4B	0.135092	0.220608	0.707539	0.000346629	0.000736344
PLEKHN1	2.89698	5.08208	0.810871	7.1486e-10	4.19842e-09
PLIN5	5.11958	9.5184	0.894693	0.0105323	0.016818
PLN	60.22	22.9409	-1.39232	1.21092e-11	9.98744e-11
PNKP	24.4602	39.6035	0.695195	4.57771e-17	1.33599e-15
POLR1G	2.40542	3.80263	0.66071	8.25291e-15	1.50536e-13
POU5F1B	0.638198	1.81928	1.51129	7.69385e-20	6.63419e-18
PPARGC1A	5.15858	1.45128	-1.82965	8.54837e-24	4.05406e-21
PPARGC1B	3.43323	1.55831	-1.13959	3.06082e-16	7.87606e-15
PPM1E	4.38698	10.0877	1.2013	2.26437e-07	8.591e-07
PPP2R2B	0.950131	0.321765	-1.56212	1.6614e-15	3.70786e-14
PPP3CA	199.364	343.782	0.786091	5.2967e-08	2.29403e-07
PPTC7	22.7179	14.9204	-0.606538	1.60948e-08	7.50167e-08
PRELID2	1.38835	0.670911	-1.04918	1.9765e-14	3.12072e-13
PRKCA	25.1098	10.4678	-1.26229	3.02878e-13	3.35999e-12
PSEN2	0.174269	0.310822	0.834769	4.04699e-11	2.96415e-10
PTEN	39.9267	25.8865	-0.625154	2.20981e-07	8.40083e-07
PYCARD	17.6616	11.6442	-0.601006	1.59516e-09	8.82221e-09
RAB38	8.76532	3.38076	-1.37446	1.20873e-18	6.94835e-17
RAD51	1.55827	2.97156	0.931274	1.88573e-06	6.27583e-06
REEP1	11.7249	5.30104	-1.14523	8.3223e-14	1.06672e-12
RMDN2	5.06502	2.95153	-0.779105	1.24604e-12	1.21842e-11
RNASEL	11.8638	7.3614	-0.688514	1.55685e-11	1.23571e-10
RNF31	0.153029	0.267617	0.806367	2.11162e-08	9.67569e-08
SACS	7.43708	4.56598	-0.703812	0.000919253	0.00182791
SDHA	1.34249	2.25454	0.747917	6.25609e-15	1.19877e-13
SDS	2.04168	4.85681	1.25025	1.04294e-09	5.99531e-09
SELENOO	32.1703	49.2315	0.613852	1.34761e-11	1.09718e-10
SFN	456.906	300.642	-0.603853	8.07674e-05	0.000193944
SFXN2	10.4168	16.4863	0.662353	3.5908e-09	1.86623e-08
SFXN3	27.4342	15.4575	-0.827667	3.84471e-14	5.56749e-13
SFXN4	42.1511	70.019	0.732176	3.53459e-18	1.52389e-16
SGK1	80.4701	35.0743	-1.19804	5.63129e-08	2.42235e-07
SH3BP5	5.34621	3.19123	-0.744403	2.11438e-05	5.79621e-05
SH3GLB1	60.6555	40.3467	-0.588188	1.27549e-13	1.56103e-12
SHMT2	32.8248	54.6216	0.734686	3.15406e-13	3.45853e-12
SIAH3	0.259467	0.0713596	-1.86237	6.23706e-05	0.00015426
SLC25A10	9.72638	22.867	1.23329	9.13725e-20	7.22223e-18
SLC25A2	0.0663096	0.189245	1.51297	2.83126e-09	1.50445e-08
SLC25A22	18.4153	37.0692	1.00932	2.19029e-21	3.46248e-19
SLC25A27	7.83455	18.616	1.24862	7.24141e-13	7.42538e-12
SLC25A29	14.0869	23.4341	0.734258	3.82936e-11	2.83761e-10
SLC25A32	0.0722058	0.127973	0.825652	0.000111237	0.000259553
SLC25A33	13.0862	23.4524	0.841687	9.72387e-16	2.27731e-14
SLC25A39	126.838	197.483	0.638737	3.79124e-14	5.53229e-13
SLC25A45	3.29553	7.23931	1.13534	1.25554e-19	9.52705e-18
SLC25A48	0.297819	0.912316	1.6151	8.63991e-08	3.53994e-07
SLC34A1	0.142048	0.0597538	-1.24928	1.35108e-09	7.58283e-09
SLC8A1	10.5035	3.74738	-1.48692	4.77113e-15	9.33076e-14
SLC9A1	47.5622	29.8404	-0.672552	7.65113e-09	3.83973e-08
SLC9B2	3.69729	2.37087	-0.641052	1.93311e-06	6.39983e-06
SLIRP	28.3298	44.8864	0.663956	4.93387e-16	1.23152e-14
SLIT3	11.1104	4.1375	-1.42508	1.28085e-08	6.1358e-08
SNPH	16.8462	6.36609	-1.40395	2.29079e-12	2.1407e-11
SOX10	2.55366	1.2383	-1.04421	5.216e-08	2.26429e-07
SOX4	55.638	94.4771	0.763894	1.40889e-09	7.85986e-09
SPART	45.6426	21.9249	-1.05781	4.07508e-17	1.20788e-15
SPATA18	11.8419	5.0071	-1.24185	3.36861e-18	1.48611e-16
SPHKAP	0.136408	0.0393572	-1.79323	3.63999e-05	9.44604e-05
SPNS1	0.216012	0.348113	0.688449	2.17535e-05	5.93762e-05
STING1	36.7017	24.0037	-0.612595	7.52804e-10	4.40762e-09
STOM	218.712	110.988	-0.978623	1.06679e-13	1.32268e-12
TERT	0.0246827	0.147453	2.57868	2.46421e-18	1.23016e-16
TFAP4	4.79048	7.25708	0.59922	2.6854e-11	2.02956e-10
TH	1.14109	0.138827	-3.03905	2.8356e-08	1.27166e-07
TMEM71	1.53395	0.835109	-0.877211	1.7661e-06	5.9088e-06
TMLHE	5.04615	1.519	-1.73206	2.03374e-25	3.858e-22
TP53AIP1	2.35674	0.848327	-1.4741	6.59904e-14	8.75411e-13
TP63	42.8067	12.0044	-1.83428	5.18028e-21	7.01928e-19
TP73	4.41617	2.59154	-0.76899	6.06344e-07	2.17436e-06
TREM2	10.5495	15.9808	0.599167	0.000620611	0.00127551
TRIM31	4.41923	1.02733	-2.1049	0.000440808	0.000929125
TRMU	6.18982	9.93473	0.682584	9.52569e-15	1.70474e-13
TWNK	9.0264	15.431	0.773613	9.39019e-15	1.69649e-13
TXNIP	819.554	534.231	-0.617377	1.55914e-08	7.33916e-08
UQCC3	10.666	19.4756	0.86865	1.89741e-17	6.33943e-16
UQCRHL	2.34775	3.90217	0.733	1.2835e-12	1.24862e-11
VASN	29.9629	51.8821	0.792061	1.97869e-10	1.26383e-09
WDR93	1.73167	3.23365	0.901002	0.000190058	0.000421191
YJEFN3	1.81051	5.69621	1.6536	1.84533e-13	2.1476e-12
ZNF217	44.9051	68.2556	0.604069	0.000228288	0.000500071
AADAT	18.4966	32.647	0.819689	7.56099e-06	2.19315e-05
ABCB6	0.249013	0.480508	0.948337	1.07066e-12	1.06337e-11
ABCD2	0.893721	0.35155	-1.3461	5.73261e-08	2.46036e-07
ACACA	49.8505	85.1454	0.77232	8.61573e-09	4.26738e-08
ACACB	11.3241	5.55242	-1.02821	2.30336e-15	4.8195e-14
ACCS	8.09483	12.8373	0.665264	1.35811e-08	6.4732e-08
ACP6	6.26931	9.47323	0.595549	3.40667e-11	2.54427e-10
ACSF2	21.4995	8.62919	-1.317	1.06862e-20	1.35145e-18
ACSS3	4.29898	1.72018	-1.32144	1.57159e-17	5.6695e-16
ADCK5	8.9852	13.8021	0.619263	1.58411e-08	7.41991e-08
ADCY10	0.183575	0.318981	0.797101	3.46525e-05	9.07953e-05
AGMAT	2.204	5.01255	1.18542	3.95434e-09	2.04397e-08
AIFM2	13.2314	7.45664	-0.827372	1.43479e-19	1.04685e-17
ALDH1L2	5.03504	1.45497	-1.79101	8.89506e-16	2.10924e-14
ALDH2	58.1882	33.9203	-0.778578	1.09129e-14	1.89924e-13
AMT	0.0874269	0.182415	1.06107	2.30903e-14	3.59035e-13
ARMCX1	77.2422	31.6414	-1.28758	1.2216e-17	4.54388e-16
ARMCX2	66.816	42.7815	-0.643208	2.08705e-10	1.32412e-09
ATP5F1D	94.1369	146.352	0.636612	9.62921e-10	5.56909e-09
ATP5ME	19.4105	43.5221	1.16491	9.23064e-14	1.16737e-12
ATP5MF	38.99	59.6304	0.612942	2.16249e-10	1.36741e-09
BCAT2	43.4893	66.6208	0.615312	2.34902e-10	1.48043e-09
BCKDHA	0.186896	0.353126	0.917947	5.41907e-09	2.76344e-08
BCL2L10	2.16673	3.31183	0.612107	0.0339222	0.0487134
BDH1	9.52921	17.2583	0.856858	2.07312e-16	5.53902e-15
BIK	53.5789	106.024	0.984658	1.84789e-14	2.94575e-13
BLOC1S1	7.40367	11.4144	0.624541	9.26865e-06	2.65198e-05
BNIP3L	117.994	70.8937	-0.734986	6.86768e-17	1.91588e-15
BPHL	5.2238	8.35302	0.677197	1.76442e-11	1.3831e-10
C15orf48	11.8386	44.8391	1.92125	0.00328119	0.00586656
C5orf63	1.82605	2.75308	0.592318	4.3343e-10	2.62689e-09
CA5A	0.0569981	0.0168002	-1.76243	3.33558e-06	1.0546e-05
CBR3	6.42061	13.6344	1.08647	6.04757e-08	2.57803e-07
CHDH	14.805	25.7461	0.79827	1.78895e-08	8.29739e-08
CKMT1A	2.3418	4.0083	0.775372	0.000128767	0.000297893
CKMT2	11.6274	5.44864	-1.09356	1.80808e-15	3.89764e-14
COMTD1	13.1742	22.1165	0.74741	6.1933e-07	2.21256e-06
COQ8A	0.158262	0.310323	0.971459	7.79172e-08	3.22727e-07
COX7A1	142.434	68.8052	-1.0497	1.16376e-10	7.77345e-10
CRAT	94.2801	151.23	0.681718	3.4564e-08	1.53915e-07
CRLS1	0.591692	1.16735	0.980318	1.09471e-11	9.06844e-11
CRYZ	45.7879	24.8829	-0.879814	2.89406e-17	9.00007e-16
CSKMT	4.19157	7.31474	0.803315	7.2515e-15	1.33554e-13
CYP11A1	1.89336	0.597884	-1.66301	7.35205e-19	4.35839e-17
CYP24A1	4.73156	2.10212	-1.17047	8.63761e-05	0.000206066
CYP27B1	0.963165	1.72896	0.84405	1.19029e-07	4.76367e-07
D2HGDH	16.9295	26.5775	0.650662	1.887e-10	1.21756e-09
DCXR	328.336	543.195	0.726297	2.85878e-07	1.06965e-06
DGLUCY	28.8082	15.2716	-0.915625	4.38707e-18	1.80919e-16
DHRS2	3.9799	2.28925	-0.797856	0.00324283	0.00580893
DMGDH	2.23997	1.37983	-0.698992	2.02181e-05	5.55852e-05
DMPK	40.3101	19.7481	-1.02943	4.66038e-08	2.05121e-07
DNLZ	0.118612	0.212607	0.841946	7.4169e-06	2.15795e-05
ECI2	21.339	38.5782	0.854295	3.80007e-17	1.14424e-15
ENDOG	5.02896	8.48803	0.755169	2.36367e-08	1.07527e-07
FASN	226.363	572.801	1.3394	1.31341e-12	1.27119e-11
FDX1	41.5473	27.5293	-0.593788	0.0349304	0.0498593
FMC1	2.36419	3.84269	0.700772	2.34878e-09	1.2658e-08
FTH1	59.1182	89.7817	0.602817	0.000161405	0.000365375
GATD3A	0.516981	1.03296	0.998603	0.00480303	0.0083057
GLYCTK	2.03997	3.338	0.710439	8.15672e-11	5.62665e-10
HINT2	0.154544	0.261119	0.756688	3.3681e-06	1.06134e-05
HOGA1	1.4689	0.470629	-1.64207	9.85755e-22	1.80526e-19
HPDL	3.84246	1.77849	-1.11138	3.41718e-07	1.26362e-06
HSD17B4	68.6225	103.441	0.592052	5.54688e-05	0.000139555
HSPD1	105.94	166.659	0.653649	1.5994e-12	1.53236e-11
HSPE1	28.5019	48.0336	0.752983	4.77493e-14	6.61172e-13
IDI1	87.7093	57.7211	-0.60363	0.000546171	0.00112986
LETM1	15.2817	23.7294	0.634877	6.69945e-15	1.25497e-13
LIG3	11.8316	17.8908	0.596567	3.10145e-09	1.62976e-08
MACROD1	36.642	58.8853	0.684409	3.7838e-13	4.05529e-12
MAOA	125.761	189.172	0.589018	0.000451502	0.000950609
MAOB	183.341	95.4045	-0.942398	4.15738e-13	4.35721e-12
MCCC2	122.748	281.155	1.19566	1.63524e-08	7.60306e-08
MCRIP2	14.6819	28.6525	0.964622	2.08446e-17	6.81763e-16
MFN2	62.8261	41.1498	-0.61048	4.98294e-13	5.19375e-12
MIPEP	30.5566	89.029	1.54279	5.92369e-05	0.000148444
MPST	25.4306	41.4024	0.703147	5.72641e-12	5.07617e-11
MRPL12	12.5185	31.3496	1.32439	6.33065e-18	2.50192e-16
MRPL17	54.4932	92.5023	0.763412	4.14832e-18	1.74875e-16
MRPL23	26.5039	40.0906	0.597062	6.88395e-11	4.85459e-10
MRPL38	0.644281	1.21567	0.915987	5.52965e-11	3.94351e-10
MRPL41	251.416	516.296	1.03813	2.86902e-18	1.29584e-16
MRPL46	0.724454	1.10224	0.605477	1.18194e-09	6.75346e-09
MRPS24	0.121377	0.182182	0.58589	6.01509e-05	0.000150158
MSRB3	80.9241	26.8847	-1.58978	2.49526e-17	8.02289e-16
MTARC1	17.9882	33.1264	0.880927	1.55848e-14	2.57996e-13
MT-ATP8	2168.65	4077.58	0.910913	1.83475e-07	7.08862e-07
MTFP1	0.834683	1.30354	0.643137	6.39935e-06	1.89385e-05
MTFR2	0.464679	0.828856	0.834888	1.30694e-05	3.67843e-05
MTG1	1.13895	2.9874	1.39118	2.36623e-20	2.64044e-18
MTHFD2	7.27202	12.1412	0.739485	7.79076e-13	7.94573e-12
MTHFD2L	5.38861	8.60012	0.674444	1.18489e-10	7.88682e-10
NAGS	5.97011	2.4981	-1.25693	5.96691e-14	8.02782e-13
NDUFA11	3.68134	7.51992	1.03049	1.99055e-14	3.12072e-13
NDUFA13	1.25436	2.01598	0.684528	9.95396e-11	6.79233e-10
NDUFA7	0.647998	0.983262	0.601587	1.55913e-08	7.33916e-08
NDUFAF6	5.19571	8.1146	0.643199	1.11026e-12	1.09696e-11
NDUFAF8	32.5898	51.4044	0.657473	1.03589e-12	1.03973e-11
NDUFB8	4.3035	7.21227	0.744944	1.87772e-09	1.03248e-08
NDUFV2	0.494756	0.901317	0.865318	3.62063e-09	1.87659e-08
NME3	142.152	231.21	0.701766	1.32772e-10	8.74541e-10
NNT	21.3816	11.9056	-0.844731	3.13705e-14	4.71886e-13
NUDT19	28.787	44.2364	0.619818	1.97182e-12	1.85175e-11
NUDT8	27.5591	93.4499	1.76166	3.31558e-12	2.99508e-11
OTC	0.117244	0.0717002	-0.709468	0.000239195	0.000521555
OXCT2	1.37053	0.861788	-0.669333	2.21096e-05	6.02614e-05
OXLD1	39.349	61.6067	0.646761	3.34173e-14	4.91415e-13
OXR1	28.6751	16.4417	-0.802437	1.08905e-13	1.34151e-12
PAICS	43.9221	71.6955	0.706934	2.66838e-14	4.06382e-13
PDE2A	9.77238	4.77556	-1.03304	7.83946e-09	3.90327e-08
PDF	0.276506	0.567379	1.037	1.25091e-09	7.10472e-09
PDK4	325.88	56.5716	-2.52619	2.74529e-15	5.54023e-14
PET117	0.960904	1.53109	0.672098	6.66046e-08	2.80775e-07
PLD6	9.39992	14.4061	0.61596	4.46222e-10	2.69581e-09
POLB	22.3478	36.2237	0.696805	3.20146e-06	1.0207e-05
POLQ	0.259692	0.548252	1.07804	2.45773e-06	8.01084e-06
PRDX4	142.274	224.385	0.657306	1.28089e-10	8.46636e-10
PRKN	1.92529	1.19615	-0.686677	6.78788e-10	4.0114e-09
PRODH	0.728506	0.263234	-1.46859	4.69221e-14	6.54494e-13
PRSS35	2.41735	0.687304	-1.8144	8.52146e-09	4.23173e-08
PTRH2	12.7402	20.0562	0.654659	1.33674e-15	3.09244e-14
PUS1	7.13597	11.3495	0.669447	2.42447e-15	4.94539e-14
QTRT1	29.7023	53.254	0.842314	3.26124e-19	2.1333e-17
RAB24	4.04999	7.48927	0.886906	4.32971e-11	3.15902e-10
RAB5IF	0.691133	1.37607	0.993516	5.2161e-08	2.26429e-07
REXO2	34.6858	74.6751	1.10628	5.60488e-14	7.59462e-13
ROMO1	194.681	298.734	0.617753	5.52365e-09	2.80921e-08
SCO2	0.106365	0.305524	1.52226	9.81551e-09	4.83637e-08
SERHL2	3.46794	9.78281	1.49617	3.8517e-06	1.19978e-05
SLC25A12	24.117	14.0585	-0.77861	1.30201e-13	1.58328e-12
SLC25A37	35.7354	57.2354	0.679553	2.85306e-10	1.78035e-09
SLC25A41	0.889438	1.46789	0.722777	0.00184621	0.00346758
SLC25A42	19.4521	33.0669	0.76546	1.37326e-11	1.10854e-10
TIMM13	96.1572	165.954	0.787318	2.09592e-18	1.09206e-16
TMEM14C	395.535	261.196	-0.59867	1.06345e-06	3.68134e-06
TOMM5	0.791429	1.2497	0.659048	3.61742e-10	2.21363e-09
TRMT1	24.3738	37.3957	0.61754	1.6923e-15	3.73289e-14
TXNRD2	25.2666	38.7366	0.616466	1.49179e-07	5.84694e-07
VARS2	0.0521885	0.0985749	0.917489	2.84522e-06	9.19484e-06
YBEY	21.0814	35.2183	0.740352	3.79383e-16	9.59585e-15
