# Supplementary material for: Exploring the prognostic significance of lactate-mitochondria-related genes in prostate cancer
Source: Front Genet. 2025 Jan 6;15:1515045. doi: 10.3389/fgene.2024.1515045 (PMC11743670; doi:10.3389/fgene.2024.1515045)
Supplement: Supplementary file 12 [file Table7.xlsx]

## Sheet: Table7
Table7. Comparison of clinical information for the overall, training, and testing groups (p>0.05).
Covariates	Type	Overall	Train	Test	Pvalue
Age	<=65	292(70.19%)	147(70%)	145(70.39%)	1
Age	>65	124(29.81%)	63(30%)	61(29.61%)
N	N0	338(81.25%)	167(79.52%)	171(83.01%)	0.4324
N	N1	78(18.75%)	43(20.48%)	35(16.99%)
T	T2	142(34.13%)	66(31.43%)	76(36.89%)	0.0555
T	T3	264(63.46%)	142(67.62%)	122(59.22%)
T	T4	10(2.4%)	2(0.95%)	8(3.88%)

## Sheet: Overall
Table7. Clinical information for the overall.
Id	Age	N	T
TCGA-HC-7080	66	N0	T2
TCGA-HC-7210	74	N0	T2
TCGA-HC-7748	60	N0	T2
TCGA-HC-A8D0	61	N0	T2
TCGA-QU-A6IM	59	N0	T2
TCGA-QU-A6IP	66	N0	T2
TCGA-2A-A8VL	51	N0	T2
TCGA-SU-A7E7	60	N0	T2
TCGA-CH-5744	64	N0	T2
TCGA-EJ-5525	67	N0	T2
TCGA-HC-A631	67	N0	T2
TCGA-HC-A6HX	55	N0	T2
TCGA-HC-A76X	62	N0	T2
TCGA-J4-AATV	71	N0	T2
TCGA-ZG-A8QX	56	N0	T2
TCGA-EJ-A8FP	59	N0	T2
TCGA-J4-A83M	64	N0	T2
TCGA-KK-A7AQ	62	N0	T2
TCGA-KK-A7AY	60	N0	T2
TCGA-CH-5746	57	N0	T2
TCGA-EJ-5498	56	N0	T2
TCGA-EJ-5505	57	N0	T2
TCGA-EJ-5509	63	N0	T2
TCGA-EJ-5517	55	N0	T2
TCGA-EJ-5530	61	N0	T2
TCGA-EJ-7123	59	N0	T2
TCGA-EJ-7125	44	N0	T2
TCGA-EJ-7317	71	N0	T2
TCGA-EJ-7781	65	N0	T2
TCGA-EJ-7786	62	N0	T2
TCGA-EJ-7791	67	N0	T2
TCGA-EJ-8470	58	N0	T2
TCGA-EJ-A46D	53	N0	T2
TCGA-EJ-A46H	60	N0	T2
TCGA-EJ-A65G	57	N0	T2
TCGA-EJ-A8FN	58	N0	T2
TCGA-EJ-AB20	61	N0	T2
TCGA-EJ-AB27	51	N0	T2
TCGA-G9-6496	61	N0	T2
TCGA-G9-7525	64	N0	T2
TCGA-HC-7211	62	N0	T2
TCGA-HC-7736	59	N0	T2
TCGA-HC-7740	59	N0	T2
TCGA-HC-7747	52	N0	T2
TCGA-HC-8262	57	N0	T2
TCGA-HI-7170	58	N0	T2
TCGA-J4-A67O	59	N0	T2
TCGA-J4-A67R	65	N0	T2
TCGA-J4-A83J	68	N0	T2
TCGA-J4-A83L	61	N0	T2
TCGA-J4-AAU2	59	N0	T2
TCGA-KC-A7F6	63	N0	T2
TCGA-KC-A7FE	62	N0	T2
TCGA-KK-A8IK	56	N0	T2
TCGA-KK-A8IM	55	N0	T2
TCGA-QU-A6IL	64	N0	T2
TCGA-TP-A8TV	62	N0	T2
TCGA-V1-A8X3	51	N0	T2
TCGA-V1-A9ZG	64	N0	T2
TCGA-VN-A88L	54	N0	T2
TCGA-VN-A88M	55	N0	T2
TCGA-VN-A88Q	60	N0	T2
TCGA-VN-A943	71	N0	T2
TCGA-VP-A87E	59	N0	T2
TCGA-WW-A8ZI	70	N0	T2
TCGA-XA-A8JR	68	N0	T2
TCGA-2A-A8W1	54	N0	T3
TCGA-2A-A8W3	69	N0	T3
TCGA-EJ-8472	63	N0	T3
TCGA-G9-6362	57	N0	T3
TCGA-G9-6367	60	N0	T3
TCGA-G9-A9S7	55	N0	T3
TCGA-HC-7079	51	N0	T3
TCGA-HC-7742	58	N0	T3
TCGA-HC-A632	68	N0	T3
TCGA-HC-A6AN	67	N0	T3
TCGA-KK-A8IB	65	N0	T3
TCGA-M7-A724	64	N0	T3
TCGA-V1-A9O7	60	N0	T3
TCGA-XK-AAJT	75	N0	T3
TCGA-YL-A8S9	63	N0	T3
TCGA-YL-A8SC	66	N0	T3
TCGA-YL-A8SR	64	N0	T3
TCGA-EJ-A8FS	66	N0	T3
TCGA-G9-6332	55	N0	T3
TCGA-J4-AATZ	66	N0	T3
TCGA-KK-A8I9	61	N0	T3
TCGA-V1-A8MM	60	N0	T3
TCGA-YL-A9WL	59	N0	T3
TCGA-CH-5739	65	N0	T3
TCGA-CH-5752	66	N0	T3
TCGA-CH-5763	66	N0	T3
TCGA-CH-5765	55	N0	T3
TCGA-CH-5772	63	N0	T3
TCGA-EJ-5494	50	N0	T3
TCGA-EJ-5499	61	N0	T3
TCGA-EJ-5515	60	N0	T3
TCGA-EJ-5532	57	N0	T3
TCGA-EJ-7315	68	N0	T3
TCGA-EJ-7321	57	N0	T3
TCGA-EJ-7328	70	N0	T3
TCGA-EJ-7783	70	N0	T3
TCGA-EJ-7789	66	N0	T3
TCGA-EJ-8468	63	N0	T3
TCGA-EJ-8474	69	N0	T3
TCGA-EJ-A46B	66	N0	T3
TCGA-EJ-A46G	71	N0	T3
TCGA-EJ-A65D	66	N0	T3
TCGA-EJ-A65J	62	N0	T3
TCGA-EJ-A7NG	64	N0	T3
TCGA-EJ-A8FU	64	N0	T3
TCGA-FC-7708	52	N0	T3
TCGA-FC-A6HD	77	N0	T3
TCGA-FC-A8O0	68	N0	T3
TCGA-G9-6338	61	N0	T3
TCGA-G9-6364	72	N0	T3
TCGA-G9-6499	66	N0	T3
TCGA-HC-7078	69	N0	T3
TCGA-HC-7749	70	N0	T3
TCGA-HC-8216	58	N0	T3
TCGA-HI-7169	55	N0	T3
TCGA-J4-A67L	54	N0	T3
TCGA-J4-A67M	55	N0	T3
TCGA-KC-A7FD	62	N0	T3
TCGA-KK-A7B1	65	N0	T3
TCGA-KK-A8I6	58	N0	T3
TCGA-KK-A8IH	50	N0	T3
TCGA-MG-AAMC	59	N0	T3
TCGA-VP-AA1N	70	N0	T3
TCGA-XJ-A83F	67	N0	T3
TCGA-CH-5766	55	N1	T3
TCGA-EJ-5504	65	N1	T3
TCGA-EJ-5526	56	N1	T3
TCGA-G9-7521	52	N1	T3
TCGA-HC-A8CY	63	N1	T3
TCGA-KK-A6E7	46	N1	T3
TCGA-V1-A8MU	56	N1	T3
TCGA-V1-A9OY	57	N1	T3
TCGA-VN-A88K	58	N1	T3
TCGA-VP-A87J	56	N1	T3
TCGA-ZG-A9LM	72	N1	T3
TCGA-KK-A5A1	72	N0	T3
TCGA-2A-A8VX	70	N0	T3
TCGA-CH-5761	61	N0	T3
TCGA-CH-5769	48	N0	T3
TCGA-EJ-A65F	59	N0	T3
TCGA-HC-8266	55	N0	T3
TCGA-HC-A4ZV	56	N0	T3
TCGA-HC-A76W	73	N0	T3
TCGA-HC-A9TE	64	N0	T3
TCGA-HI-7168	62	N0	T3
TCGA-J4-A6G3	57	N0	T3
TCGA-J9-A52E	65	N0	T3
TCGA-X4-A8KQ	65	N0	T3
TCGA-YJ-A8SW	67	N0	T3
TCGA-YL-A8SA	69	N0	T3
TCGA-YL-A8SF	62	N0	T3
TCGA-YL-A9WK	63	N0	T3
TCGA-ZG-A9L4	61	N0	T3
TCGA-ZG-A9LB	72	N0	T3
TCGA-ZG-A9LZ	66	N0	T3
TCGA-G9-6339	58	N0	T3
TCGA-J9-A52B	62	N0	T3
TCGA-KK-A7B3	62	N0	T3
TCGA-VP-A87K	63	N0	T3
TCGA-YL-A8HK	59	N0	T3
TCGA-YL-A8SJ	60	N0	T3
TCGA-EJ-7325	63	N0	T3
TCGA-EJ-7327	61	N0	T3
TCGA-EJ-A65B	55	N0	T3
TCGA-FC-A66V	74	N0	T3
TCGA-HC-7745	65	N0	T3
TCGA-KK-A8I8	69	N0	T3
TCGA-V1-A9O9	56	N0	T3
TCGA-V1-A9Z7	54	N0	T3
TCGA-V1-A9Z8	59	N0	T3
TCGA-XK-AAIW	78	N0	T3
TCGA-ZG-A9NI	73	N0	T3
TCGA-G9-A9S0	53	N1	T3
TCGA-YL-A9WJ	47	N1	T3
TCGA-CH-5788	69	N1	T3
TCGA-EJ-A46F	57	N1	T3
TCGA-EJ-A6RA	70	N1	T3
TCGA-HC-8264	60	N1	T3
TCGA-KK-A7B4	64	N1	T3
TCGA-KK-A8I4	64	N1	T3
TCGA-KK-A8IA	69	N1	T3
TCGA-YL-A9WH	67	N1	T3
TCGA-YL-A9WX	68	N1	T3
TCGA-YL-A9WY	57	N1	T3
TCGA-ZG-A8QW	72	N1	T3
TCGA-ZG-A8QY	67	N1	T3
TCGA-ZG-A9L0	71	N1	T3
TCGA-ZG-A9L9	60	N1	T3
TCGA-ZG-A9LN	57	N1	T3
TCGA-ZG-A9MC	69	N1	T3
TCGA-ZG-A9N3	73	N1	T3
TCGA-EJ-A7NN	61	N1	T3
TCGA-KC-A4BR	75	N1	T3
TCGA-EJ-5495	68	N1	T3
TCGA-EJ-5507	54	N1	T3
TCGA-EJ-A7NM	64	N1	T3
TCGA-HC-7821	54	N1	T3
TCGA-KK-A6E1	57	N1	T3
TCGA-V1-A9OA	61	N1	T3
TCGA-XK-AAIV	63	N1	T3
TCGA-YL-A8SL	74	N1	T3
TCGA-ZG-A9LY	60	N1	T3
TCGA-2A-A8VT	47	N1	T4
TCGA-ZG-A9KY	73	N1	T4
TCGA-HC-A6AS	70	N0	T2
TCGA-HC-7212	56	N0	T2
TCGA-HC-7233	73	N0	T2
TCGA-KC-A4BN	55	N0	T2
TCGA-2A-A8VV	52	N0	T2
TCGA-KK-A6E4	69	N0	T2
TCGA-VP-A879	70	N0	T2
TCGA-CH-5794	65	N0	T2
TCGA-KK-A8I5	55	N0	T2
TCGA-VP-A87B	63	N0	T2
TCGA-CH-5737	73	N0	T2
TCGA-CH-5740	57	N0	T2
TCGA-HC-A6AL	64	N0	T2
TCGA-KC-A4BL	65	N0	T2
TCGA-KK-A59Z	66	N0	T2
TCGA-KK-A6DY	50	N0	T2
TCGA-KK-A6E3	56	N0	T2
TCGA-KK-A6E8	68	N0	T2
TCGA-V1-A9OX	56	N0	T2
TCGA-VN-A88R	53	N0	T2
TCGA-CH-5743	66	N0	T2
TCGA-CH-5750	72	N0	T2
TCGA-CH-5767	66	N0	T2
TCGA-CH-5771	63	N0	T2
TCGA-CH-5790	64	N0	T2
TCGA-EJ-5496	59	N0	T2
TCGA-EJ-5497	47	N0	T2
TCGA-EJ-5502	50	N0	T2
TCGA-EJ-5510	48	N0	T2
TCGA-EJ-5512	46	N0	T2
TCGA-EJ-5514	66	N0	T2
TCGA-EJ-5522	51	N0	T2
TCGA-EJ-7218	71	N0	T2
TCGA-EJ-7331	64	N0	T2
TCGA-EJ-7782	71	N0	T2
TCGA-EJ-7784	63	N0	T2
TCGA-EJ-7792	53	N0	T2
TCGA-EJ-7794	67	N0	T2
TCGA-EJ-7797	53	N0	T2
TCGA-EJ-A65M	65	N0	T2
TCGA-EJ-A7NF	56	N0	T2
TCGA-EJ-A7NH	56	N0	T2
TCGA-EJ-A7NJ	59	N0	T2
TCGA-G9-6333	66	N0	T2
TCGA-G9-6348	68	N0	T2
TCGA-G9-6369	55	N0	T2
TCGA-G9-6377	61	N0	T2
TCGA-G9-7522	49	N0	T2
TCGA-HC-7209	60	N0	T2
TCGA-HC-7230	50	N0	T2
TCGA-HC-7752	61	N0	T2
TCGA-HC-7818	66	N0	T2
TCGA-HC-7819	53	N0	T2
TCGA-HC-8258	56	N0	T2
TCGA-HC-8260	43	N0	T2
TCGA-HC-A8D1	68	N0	T2
TCGA-J4-8200	47	N0	T2
TCGA-KC-A7F3	67	N0	T2
TCGA-KC-A7F5	54	N0	T2
TCGA-KK-A6E2	54	N0	T2
TCGA-KK-A7AV	58	N0	T2
TCGA-QU-A6IN	61	N0	T2
TCGA-QU-A6IO	53	N0	T2
TCGA-V1-A8MK	41	N0	T2
TCGA-V1-A8ML	63	N0	T2
TCGA-V1-A9Z9	63	N0	T2
TCGA-VN-A88N	62	N0	T2
TCGA-VN-A88O	49	N0	T2
TCGA-VN-A88P	60	N0	T2
TCGA-VP-A876	46	N0	T2
TCGA-VP-A87C	67	N0	T2
TCGA-XK-AAIR	75	N0	T2
TCGA-XK-AAJU	65	N0	T2
TCGA-VP-A878	58	N1	T2
TCGA-HC-7737	55	N1	T2
TCGA-HC-A48F	47	N1	T2
TCGA-KK-A8II	61	N0	T3
TCGA-2A-AAYU	56	N0	T3
TCGA-CH-5745	68	N0	T3
TCGA-CH-5748	64	N0	T3
TCGA-CH-5792	57	N0	T3
TCGA-EJ-5524	57	N0	T3
TCGA-EJ-7330	68	N0	T3
TCGA-EJ-8469	46	N0	T3
TCGA-H9-A6BY	63	N0	T3
TCGA-J4-A67N	61	N0	T3
TCGA-KK-A6E6	69	N0	T3
TCGA-KK-A7AZ	56	N0	T3
TCGA-KK-A8IF	57	N0	T3
TCGA-M7-A722	65	N0	T3
TCGA-TP-A8TT	64	N0	T3
TCGA-VN-A88I	59	N0	T3
TCGA-Y6-A8TL	65	N0	T3
TCGA-YL-A8HO	67	N0	T3
TCGA-YL-A8S8	68	N0	T3
TCGA-YL-A8SB	62	N0	T3
TCGA-ZG-A9LU	67	N0	T3
TCGA-J4-A67S	63	N0	T3
TCGA-KC-A4BV	66	N0	T3
TCGA-KK-A6E0	59	N0	T3
TCGA-XK-AAJR	61	N0	T3
TCGA-YL-A8SI	69	N0	T3
TCGA-YL-A8SH	69	N0	T3
TCGA-CH-5768	72	N0	T3
TCGA-CH-5789	61	N0	T3
TCGA-CH-5791	72	N0	T3
TCGA-EJ-5503	50	N0	T3
TCGA-EJ-5508	65	N0	T3
TCGA-EJ-5511	55	N0	T3
TCGA-EJ-5516	49	N0	T3
TCGA-EJ-5521	63	N0	T3
TCGA-EJ-5527	69	N0	T3
TCGA-EJ-5531	62	N0	T3
TCGA-EJ-5542	60	N0	T3
TCGA-EJ-7115	65	N0	T3
TCGA-EJ-7785	54	N0	T3
TCGA-EJ-A46I	57	N0	T3
TCGA-EJ-A7NK	58	N0	T3
TCGA-EJ-A8FO	51	N0	T3
TCGA-FC-7961	62	N0	T3
TCGA-G9-6361	61	N0	T3
TCGA-G9-6384	53	N0	T3
TCGA-G9-7510	66	N0	T3
TCGA-G9-7523	44	N0	T3
TCGA-HC-8265	66	N0	T3
TCGA-J4-A6G1	68	N0	T3
TCGA-J4-A83I	63	N0	T3
TCGA-KC-A7FA	63	N0	T3
TCGA-KK-A8IG	55	N0	T3
TCGA-M7-A71Z	62	N0	T3
TCGA-V1-A8MF	65	N0	T3
TCGA-V1-A8WL	64	N0	T3
TCGA-VP-A872	60	N0	T3
TCGA-VP-A875	67	N0	T3
TCGA-XK-AAJA	62	N0	T3
TCGA-XK-AAJP	66	N0	T3
TCGA-ZG-A9ND	55	N0	T3
TCGA-KK-A7AW	57	N1	T3
TCGA-KK-A7B2	68	N1	T3
TCGA-V1-A8MJ	58	N1	T3
TCGA-YL-A9WI	63	N1	T3
TCGA-VP-A87D	54	N1	T3
TCGA-KK-A59Y	56	N1	T3
TCGA-HI-7171	56	N0	T3
TCGA-CH-5764	66	N0	T3
TCGA-FC-A5OB	53	N0	T3
TCGA-HC-7213	53	N0	T3
TCGA-HC-A9TH	58	N0	T3
TCGA-KK-A7B0	67	N0	T3
TCGA-KK-A8I7	55	N0	T3
TCGA-KK-A8IC	54	N0	T3
TCGA-V1-A9ZI	68	N0	T3
TCGA-YL-A8SQ	61	N0	T3
TCGA-ZG-A9L2	70	N0	T3
TCGA-ZG-A9L6	64	N0	T3
TCGA-V1-A9OL	65	N0	T3
TCGA-YL-A8HM	66	N0	T3
TCGA-4L-AA1F	64	N0	T3
TCGA-CH-5762	60	N0	T3
TCGA-EJ-5501	55	N0	T3
TCGA-EJ-7314	62	N0	T3
TCGA-EJ-7788	53	N0	T3
TCGA-EJ-A65E	67	N0	T3
TCGA-G9-6356	60	N0	T3
TCGA-G9-6370	52	N0	T3
TCGA-G9-6379	68	N0	T3
TCGA-HC-7744	46	N0	T3
TCGA-KK-A59V	64	N0	T3
TCGA-KK-A6E5	63	N0	T3
TCGA-M7-A725	56	N0	T3
TCGA-V1-A9ZK	68	N0	T3
TCGA-VP-A87H	76	N0	T3
TCGA-XJ-A83G	51	N0	T3
TCGA-XJ-A9DI	62	N0	T3
TCGA-XQ-A8TB	67	N0	T3
TCGA-KK-A8IL	65	N1	T3
TCGA-CH-5753	70	N1	T3
TCGA-CH-5754	65	N1	T3
TCGA-J9-A8CM	66	N1	T3
TCGA-KK-A59X	55	N1	T3
TCGA-KK-A7AP	55	N1	T3
TCGA-KK-A7AU	63	N1	T3
TCGA-KK-A8IJ	59	N1	T3
TCGA-XJ-A9DX	51	N1	T3
TCGA-YL-A8HL	58	N1	T3
TCGA-YL-A8SK	67	N1	T3
TCGA-ZG-A8QZ	65	N1	T3
TCGA-ZG-A9L1	66	N1	T3
TCGA-ZG-A9M4	65	N1	T3
TCGA-CH-5741	56	N1	T3
TCGA-EJ-5506	67	N1	T3
TCGA-EJ-5519	64	N1	T3
TCGA-HC-8257	70	N1	T3
TCGA-KK-A8ID	70	N1	T3
TCGA-M7-A723	54	N1	T3
TCGA-V1-A8WV	52	N1	T3
TCGA-V1-A8WW	59	N1	T3
TCGA-ZG-A9LS	64	N1	T3
TCGA-EJ-5518	66	N0	T4
TCGA-G9-6494	66	N0	T4
TCGA-G9-6363	64	N0	T4
TCGA-G9-6365	71	N0	T4
TCGA-V1-A9ZR	68	N0	T4
TCGA-ZG-A9L5	58	N1	T4
TCGA-CH-5751	68	N1	T4
TCGA-V1-A9O5	64	N1	T4

## Sheet: Train
Table7. Clinical information for the training group.
Id	Age	N	T
TCGA-HC-7080	66	N0	T2
TCGA-HC-7210	74	N0	T2
TCGA-HC-7748	60	N0	T2
TCGA-HC-A8D0	61	N0	T2
TCGA-QU-A6IM	59	N0	T2
TCGA-QU-A6IP	66	N0	T2
TCGA-2A-A8VL	51	N0	T2
TCGA-SU-A7E7	60	N0	T2
TCGA-CH-5744	64	N0	T2
TCGA-EJ-5525	67	N0	T2
TCGA-HC-A631	67	N0	T2
TCGA-HC-A6HX	55	N0	T2
TCGA-HC-A76X	62	N0	T2
TCGA-J4-AATV	71	N0	T2
TCGA-ZG-A8QX	56	N0	T2
TCGA-EJ-A8FP	59	N0	T2
TCGA-J4-A83M	64	N0	T2
TCGA-KK-A7AQ	62	N0	T2
TCGA-KK-A7AY	60	N0	T2
TCGA-CH-5746	57	N0	T2
TCGA-EJ-5498	56	N0	T2
TCGA-EJ-5505	57	N0	T2
TCGA-EJ-5509	63	N0	T2
TCGA-EJ-5517	55	N0	T2
TCGA-EJ-5530	61	N0	T2
TCGA-EJ-7123	59	N0	T2
TCGA-EJ-7125	44	N0	T2
TCGA-EJ-7317	71	N0	T2
TCGA-EJ-7781	65	N0	T2
TCGA-EJ-7786	62	N0	T2
TCGA-EJ-7791	67	N0	T2
TCGA-EJ-8470	58	N0	T2
TCGA-EJ-A46D	53	N0	T2
TCGA-EJ-A46H	60	N0	T2
TCGA-EJ-A65G	57	N0	T2
TCGA-EJ-A8FN	58	N0	T2
TCGA-EJ-AB20	61	N0	T2
TCGA-EJ-AB27	51	N0	T2
TCGA-G9-6496	61	N0	T2
TCGA-G9-7525	64	N0	T2
TCGA-HC-7211	62	N0	T2
TCGA-HC-7736	59	N0	T2
TCGA-HC-7740	59	N0	T2
TCGA-HC-7747	52	N0	T2
TCGA-HC-8262	57	N0	T2
TCGA-HI-7170	58	N0	T2
TCGA-J4-A67O	59	N0	T2
TCGA-J4-A67R	65	N0	T2
TCGA-J4-A83J	68	N0	T2
TCGA-J4-A83L	61	N0	T2
TCGA-J4-AAU2	59	N0	T2
TCGA-KC-A7F6	63	N0	T2
TCGA-KC-A7FE	62	N0	T2
TCGA-KK-A8IK	56	N0	T2
TCGA-KK-A8IM	55	N0	T2
TCGA-QU-A6IL	64	N0	T2
TCGA-TP-A8TV	62	N0	T2
TCGA-V1-A8X3	51	N0	T2
TCGA-V1-A9ZG	64	N0	T2
TCGA-VN-A88L	54	N0	T2
TCGA-VN-A88M	55	N0	T2
TCGA-VN-A88Q	60	N0	T2
TCGA-VN-A943	71	N0	T2
TCGA-VP-A87E	59	N0	T2
TCGA-WW-A8ZI	70	N0	T2
TCGA-XA-A8JR	68	N0	T2
TCGA-2A-A8W1	54	N0	T3
TCGA-2A-A8W3	69	N0	T3
TCGA-EJ-8472	63	N0	T3
TCGA-G9-6362	57	N0	T3
TCGA-G9-6367	60	N0	T3
TCGA-G9-A9S7	55	N0	T3
TCGA-HC-7079	51	N0	T3
TCGA-HC-7742	58	N0	T3
TCGA-HC-A632	68	N0	T3
TCGA-HC-A6AN	67	N0	T3
TCGA-KK-A8IB	65	N0	T3
TCGA-M7-A724	64	N0	T3
TCGA-V1-A9O7	60	N0	T3
TCGA-XK-AAJT	75	N0	T3
TCGA-YL-A8S9	63	N0	T3
TCGA-YL-A8SC	66	N0	T3
TCGA-YL-A8SR	64	N0	T3
TCGA-EJ-A8FS	66	N0	T3
TCGA-G9-6332	55	N0	T3
TCGA-J4-AATZ	66	N0	T3
TCGA-KK-A8I9	61	N0	T3
TCGA-V1-A8MM	60	N0	T3
TCGA-YL-A9WL	59	N0	T3
TCGA-CH-5739	65	N0	T3
TCGA-CH-5752	66	N0	T3
TCGA-CH-5763	66	N0	T3
TCGA-CH-5765	55	N0	T3
TCGA-CH-5772	63	N0	T3
TCGA-EJ-5494	50	N0	T3
TCGA-EJ-5499	61	N0	T3
TCGA-EJ-5515	60	N0	T3
TCGA-EJ-5532	57	N0	T3
TCGA-EJ-7315	68	N0	T3
TCGA-EJ-7321	57	N0	T3
TCGA-EJ-7328	70	N0	T3
TCGA-EJ-7783	70	N0	T3
TCGA-EJ-7789	66	N0	T3
TCGA-EJ-8468	63	N0	T3
TCGA-EJ-8474	69	N0	T3
TCGA-EJ-A46B	66	N0	T3
TCGA-EJ-A46G	71	N0	T3
TCGA-EJ-A65D	66	N0	T3
TCGA-EJ-A65J	62	N0	T3
TCGA-EJ-A7NG	64	N0	T3
TCGA-EJ-A8FU	64	N0	T3
TCGA-FC-7708	52	N0	T3
TCGA-FC-A6HD	77	N0	T3
TCGA-FC-A8O0	68	N0	T3
TCGA-G9-6338	61	N0	T3
TCGA-G9-6364	72	N0	T3
TCGA-G9-6499	66	N0	T3
TCGA-HC-7078	69	N0	T3
TCGA-HC-7749	70	N0	T3
TCGA-HC-8216	58	N0	T3
TCGA-HI-7169	55	N0	T3
TCGA-J4-A67L	54	N0	T3
TCGA-J4-A67M	55	N0	T3
TCGA-KC-A7FD	62	N0	T3
TCGA-KK-A7B1	65	N0	T3
TCGA-KK-A8I6	58	N0	T3
TCGA-KK-A8IH	50	N0	T3
TCGA-MG-AAMC	59	N0	T3
TCGA-VP-AA1N	70	N0	T3
TCGA-XJ-A83F	67	N0	T3
TCGA-CH-5766	55	N1	T3
TCGA-EJ-5504	65	N1	T3
TCGA-EJ-5526	56	N1	T3
TCGA-G9-7521	52	N1	T3
TCGA-HC-A8CY	63	N1	T3
TCGA-KK-A6E7	46	N1	T3
TCGA-V1-A8MU	56	N1	T3
TCGA-V1-A9OY	57	N1	T3
TCGA-VN-A88K	58	N1	T3
TCGA-VP-A87J	56	N1	T3
TCGA-ZG-A9LM	72	N1	T3
TCGA-KK-A5A1	72	N0	T3
TCGA-2A-A8VX	70	N0	T3
TCGA-CH-5761	61	N0	T3
TCGA-CH-5769	48	N0	T3
TCGA-EJ-A65F	59	N0	T3
TCGA-HC-8266	55	N0	T3
TCGA-HC-A4ZV	56	N0	T3
TCGA-HC-A76W	73	N0	T3
TCGA-HC-A9TE	64	N0	T3
TCGA-HI-7168	62	N0	T3
TCGA-J4-A6G3	57	N0	T3
TCGA-J9-A52E	65	N0	T3
TCGA-X4-A8KQ	65	N0	T3
TCGA-YJ-A8SW	67	N0	T3
TCGA-YL-A8SA	69	N0	T3
TCGA-YL-A8SF	62	N0	T3
TCGA-YL-A9WK	63	N0	T3
TCGA-ZG-A9L4	61	N0	T3
TCGA-ZG-A9LB	72	N0	T3
TCGA-ZG-A9LZ	66	N0	T3
TCGA-G9-6339	58	N0	T3
TCGA-J9-A52B	62	N0	T3
TCGA-KK-A7B3	62	N0	T3
TCGA-VP-A87K	63	N0	T3
TCGA-YL-A8HK	59	N0	T3
TCGA-YL-A8SJ	60	N0	T3
TCGA-EJ-7325	63	N0	T3
TCGA-EJ-7327	61	N0	T3
TCGA-EJ-A65B	55	N0	T3
TCGA-FC-A66V	74	N0	T3
TCGA-HC-7745	65	N0	T3
TCGA-KK-A8I8	69	N0	T3
TCGA-V1-A9O9	56	N0	T3
TCGA-V1-A9Z7	54	N0	T3
TCGA-V1-A9Z8	59	N0	T3
TCGA-XK-AAIW	78	N0	T3
TCGA-ZG-A9NI	73	N0	T3
TCGA-G9-A9S0	53	N1	T3
TCGA-YL-A9WJ	47	N1	T3
TCGA-CH-5788	69	N1	T3
TCGA-EJ-A46F	57	N1	T3
TCGA-EJ-A6RA	70	N1	T3
TCGA-HC-8264	60	N1	T3
TCGA-KK-A7B4	64	N1	T3
TCGA-KK-A8I4	64	N1	T3
TCGA-KK-A8IA	69	N1	T3
TCGA-YL-A9WH	67	N1	T3
TCGA-YL-A9WX	68	N1	T3
TCGA-YL-A9WY	57	N1	T3
TCGA-ZG-A8QW	72	N1	T3
TCGA-ZG-A8QY	67	N1	T3
TCGA-ZG-A9L0	71	N1	T3
TCGA-ZG-A9L9	60	N1	T3
TCGA-ZG-A9LN	57	N1	T3
TCGA-ZG-A9MC	69	N1	T3
TCGA-ZG-A9N3	73	N1	T3
TCGA-EJ-A7NN	61	N1	T3
TCGA-KC-A4BR	75	N1	T3
TCGA-EJ-5495	68	N1	T3
TCGA-EJ-5507	54	N1	T3
TCGA-EJ-A7NM	64	N1	T3
TCGA-HC-7821	54	N1	T3
TCGA-KK-A6E1	57	N1	T3
TCGA-V1-A9OA	61	N1	T3
TCGA-XK-AAIV	63	N1	T3
TCGA-YL-A8SL	74	N1	T3
TCGA-ZG-A9LY	60	N1	T3
TCGA-2A-A8VT	47	N1	T4
TCGA-ZG-A9KY	73	N1	T4

## Sheet: Test
Table7. Clinical information for the testing group.
Id	Age	N	T
TCGA-HC-A6AS	70	N0	T2
TCGA-HC-7212	56	N0	T2
TCGA-HC-7233	73	N0	T2
TCGA-KC-A4BN	55	N0	T2
TCGA-2A-A8VV	52	N0	T2
TCGA-KK-A6E4	69	N0	T2
TCGA-VP-A879	70	N0	T2
TCGA-CH-5794	65	N0	T2
TCGA-KK-A8I5	55	N0	T2
TCGA-VP-A87B	63	N0	T2
TCGA-CH-5737	73	N0	T2
TCGA-CH-5740	57	N0	T2
TCGA-HC-A6AL	64	N0	T2
TCGA-KC-A4BL	65	N0	T2
TCGA-KK-A59Z	66	N0	T2
TCGA-KK-A6DY	50	N0	T2
TCGA-KK-A6E3	56	N0	T2
TCGA-KK-A6E8	68	N0	T2
TCGA-V1-A9OX	56	N0	T2
TCGA-VN-A88R	53	N0	T2
TCGA-CH-5743	66	N0	T2
TCGA-CH-5750	72	N0	T2
TCGA-CH-5767	66	N0	T2
TCGA-CH-5771	63	N0	T2
TCGA-CH-5790	64	N0	T2
TCGA-EJ-5496	59	N0	T2
TCGA-EJ-5497	47	N0	T2
TCGA-EJ-5502	50	N0	T2
TCGA-EJ-5510	48	N0	T2
TCGA-EJ-5512	46	N0	T2
TCGA-EJ-5514	66	N0	T2
TCGA-EJ-5522	51	N0	T2
TCGA-EJ-7218	71	N0	T2
TCGA-EJ-7331	64	N0	T2
TCGA-EJ-7782	71	N0	T2
TCGA-EJ-7784	63	N0	T2
TCGA-EJ-7792	53	N0	T2
TCGA-EJ-7794	67	N0	T2
TCGA-EJ-7797	53	N0	T2
TCGA-EJ-A65M	65	N0	T2
TCGA-EJ-A7NF	56	N0	T2
TCGA-EJ-A7NH	56	N0	T2
TCGA-EJ-A7NJ	59	N0	T2
TCGA-G9-6333	66	N0	T2
TCGA-G9-6348	68	N0	T2
TCGA-G9-6369	55	N0	T2
TCGA-G9-6377	61	N0	T2
TCGA-G9-7522	49	N0	T2
TCGA-HC-7209	60	N0	T2
TCGA-HC-7230	50	N0	T2
TCGA-HC-7752	61	N0	T2
TCGA-HC-7818	66	N0	T2
TCGA-HC-7819	53	N0	T2
TCGA-HC-8258	56	N0	T2
TCGA-HC-8260	43	N0	T2
TCGA-HC-A8D1	68	N0	T2
TCGA-J4-8200	47	N0	T2
TCGA-KC-A7F3	67	N0	T2
TCGA-KC-A7F5	54	N0	T2
TCGA-KK-A6E2	54	N0	T2
TCGA-KK-A7AV	58	N0	T2
TCGA-QU-A6IN	61	N0	T2
TCGA-QU-A6IO	53	N0	T2
TCGA-V1-A8MK	41	N0	T2
TCGA-V1-A8ML	63	N0	T2
TCGA-V1-A9Z9	63	N0	T2
TCGA-VN-A88N	62	N0	T2
TCGA-VN-A88O	49	N0	T2
TCGA-VN-A88P	60	N0	T2
TCGA-VP-A876	46	N0	T2
TCGA-VP-A87C	67	N0	T2
TCGA-XK-AAIR	75	N0	T2
TCGA-XK-AAJU	65	N0	T2
TCGA-VP-A878	58	N1	T2
TCGA-HC-7737	55	N1	T2
TCGA-HC-A48F	47	N1	T2
TCGA-KK-A8II	61	N0	T3
TCGA-2A-AAYU	56	N0	T3
TCGA-CH-5745	68	N0	T3
TCGA-CH-5748	64	N0	T3
TCGA-CH-5792	57	N0	T3
TCGA-EJ-5524	57	N0	T3
TCGA-EJ-7330	68	N0	T3
TCGA-EJ-8469	46	N0	T3
TCGA-H9-A6BY	63	N0	T3
TCGA-J4-A67N	61	N0	T3
TCGA-KK-A6E6	69	N0	T3
TCGA-KK-A7AZ	56	N0	T3
TCGA-KK-A8IF	57	N0	T3
TCGA-M7-A722	65	N0	T3
TCGA-TP-A8TT	64	N0	T3
TCGA-VN-A88I	59	N0	T3
TCGA-Y6-A8TL	65	N0	T3
TCGA-YL-A8HO	67	N0	T3
TCGA-YL-A8S8	68	N0	T3
TCGA-YL-A8SB	62	N0	T3
TCGA-ZG-A9LU	67	N0	T3
TCGA-J4-A67S	63	N0	T3
TCGA-KC-A4BV	66	N0	T3
TCGA-KK-A6E0	59	N0	T3
TCGA-XK-AAJR	61	N0	T3
TCGA-YL-A8SI	69	N0	T3
TCGA-YL-A8SH	69	N0	T3
TCGA-CH-5768	72	N0	T3
TCGA-CH-5789	61	N0	T3
TCGA-CH-5791	72	N0	T3
TCGA-EJ-5503	50	N0	T3
TCGA-EJ-5508	65	N0	T3
TCGA-EJ-5511	55	N0	T3
TCGA-EJ-5516	49	N0	T3
TCGA-EJ-5521	63	N0	T3
TCGA-EJ-5527	69	N0	T3
TCGA-EJ-5531	62	N0	T3
TCGA-EJ-5542	60	N0	T3
TCGA-EJ-7115	65	N0	T3
TCGA-EJ-7785	54	N0	T3
TCGA-EJ-A46I	57	N0	T3
TCGA-EJ-A7NK	58	N0	T3
TCGA-EJ-A8FO	51	N0	T3
TCGA-FC-7961	62	N0	T3
TCGA-G9-6361	61	N0	T3
TCGA-G9-6384	53	N0	T3
TCGA-G9-7510	66	N0	T3
TCGA-G9-7523	44	N0	T3
TCGA-HC-8265	66	N0	T3
TCGA-J4-A6G1	68	N0	T3
TCGA-J4-A83I	63	N0	T3
TCGA-KC-A7FA	63	N0	T3
TCGA-KK-A8IG	55	N0	T3
TCGA-M7-A71Z	62	N0	T3
TCGA-V1-A8MF	65	N0	T3
TCGA-V1-A8WL	64	N0	T3
TCGA-VP-A872	60	N0	T3
TCGA-VP-A875	67	N0	T3
TCGA-XK-AAJA	62	N0	T3
TCGA-XK-AAJP	66	N0	T3
TCGA-ZG-A9ND	55	N0	T3
TCGA-KK-A7AW	57	N1	T3
TCGA-KK-A7B2	68	N1	T3
TCGA-V1-A8MJ	58	N1	T3
TCGA-YL-A9WI	63	N1	T3
TCGA-VP-A87D	54	N1	T3
TCGA-KK-A59Y	56	N1	T3
TCGA-HI-7171	56	N0	T3
TCGA-CH-5764	66	N0	T3
TCGA-FC-A5OB	53	N0	T3
TCGA-HC-7213	53	N0	T3
TCGA-HC-A9TH	58	N0	T3
TCGA-KK-A7B0	67	N0	T3
TCGA-KK-A8I7	55	N0	T3
TCGA-KK-A8IC	54	N0	T3
TCGA-V1-A9ZI	68	N0	T3
TCGA-YL-A8SQ	61	N0	T3
TCGA-ZG-A9L2	70	N0	T3
TCGA-ZG-A9L6	64	N0	T3
TCGA-V1-A9OL	65	N0	T3
TCGA-YL-A8HM	66	N0	T3
TCGA-4L-AA1F	64	N0	T3
TCGA-CH-5762	60	N0	T3
TCGA-EJ-5501	55	N0	T3
TCGA-EJ-7314	62	N0	T3
TCGA-EJ-7788	53	N0	T3
TCGA-EJ-A65E	67	N0	T3
TCGA-G9-6356	60	N0	T3
TCGA-G9-6370	52	N0	T3
TCGA-G9-6379	68	N0	T3
TCGA-HC-7744	46	N0	T3
TCGA-KK-A59V	64	N0	T3
TCGA-KK-A6E5	63	N0	T3
TCGA-M7-A725	56	N0	T3
TCGA-V1-A9ZK	68	N0	T3
TCGA-VP-A87H	76	N0	T3
TCGA-XJ-A83G	51	N0	T3
TCGA-XJ-A9DI	62	N0	T3
TCGA-XQ-A8TB	67	N0	T3
TCGA-KK-A8IL	65	N1	T3
TCGA-CH-5753	70	N1	T3
TCGA-CH-5754	65	N1	T3
TCGA-J9-A8CM	66	N1	T3
TCGA-KK-A59X	55	N1	T3
TCGA-KK-A7AP	55	N1	T3
TCGA-KK-A7AU	63	N1	T3
TCGA-KK-A8IJ	59	N1	T3
TCGA-XJ-A9DX	51	N1	T3
TCGA-YL-A8HL	58	N1	T3
TCGA-YL-A8SK	67	N1	T3
TCGA-ZG-A8QZ	65	N1	T3
TCGA-ZG-A9L1	66	N1	T3
TCGA-ZG-A9M4	65	N1	T3
TCGA-CH-5741	56	N1	T3
TCGA-EJ-5506	67	N1	T3
TCGA-EJ-5519	64	N1	T3
TCGA-HC-8257	70	N1	T3
TCGA-KK-A8ID	70	N1	T3
TCGA-M7-A723	54	N1	T3
TCGA-V1-A8WV	52	N1	T3
TCGA-V1-A8WW	59	N1	T3
TCGA-ZG-A9LS	64	N1	T3
TCGA-EJ-5518	66	N0	T4
TCGA-G9-6494	66	N0	T4
TCGA-G9-6363	64	N0	T4
TCGA-G9-6365	71	N0	T4
TCGA-V1-A9ZR	68	N0	T4
TCGA-ZG-A9L5	58	N1	T4
TCGA-CH-5751	68	N1	T4
TCGA-V1-A9O5	64	N1	T4
